# Supplementary material for: Hyper-exponential growth in an epidemic model: some explicit solutions and their significance
Source: J Math Biol. 2026 Jul 17;93(2):19. doi: 10.1007/s00285-026-02437-8 (PMC13379400; doi:10.1007/s00285-026-02437-8)
Supplement: Supplementary file 1 — Supplementary file1 (XLSX 738 kb) [file 285_2026_2437_MOESM1_ESM.xlsx]

## Sheet: Fig1
For Fig1								Source: Worldometers
	Pop.(billions)	N						Year	World Population
0	0.17	170000000						2024	8161972572
200	0.19	190000000						2023	8091734930
600	0.2	200000000						2022	8021407192
700	0.21	210000000						2021	7954448391
800	0.22	220000000						2020	7887001292
900	0.24	240000000						2019	7811293698
1000	0.275	275000000						2018	7729902781
1100	0.32	320000000						2017	7645617954
1200	0.36	360000000						2016	7558554526
1400	0.35	350000000						2015	7470491872
1500	0.45	450000000						2014	7381616244
1600	0.5	500000000						2013	7291793585
1700	0.61	610000000						2012	7201202485
1760	0.77	770000000						2011	7110923765
1804	1	1000000000						2010	7021732148
1850	1.2	1200000000						2009	6932766416
1900	1.6	1600000000						2008	6844457662
1927	2	2000000000						2007	6757308781
1952	2.58409	2584086339						2006	6671452015
1953	2.63411	2634106235						2005	6586970132
1954	2.68589	2685894860						2004	6503377772
1955	2.74021	2740213792						2003	6420361634
1956	2.79541	2795409994						2002	6337730342
1957	2.85262	2852618337						2001	6254936459
1958	2.91125	2911249671						2000	6171702993
1959	2.96595	2965950351						1999	6089006339
1960	3.01547	3015470894						1998	6007066690
1961	3.06487	3064869675						1997	5924787816
1962	3.12337	3123374315						1996	5842055734
1963	3.19281	3192807828						1995	5758878982
1964	3.26449	3264487339						1994	5675551255
1965	3.33453	3334533703						1993	5591544797
1966	3.40404	3404041125						1992	5505989816
1967	3.47341	3473412880						1991	5418735891
1968	3.54519	3545187251						1990	5327803110
1969	3.61949	3619491579						1989	5234431732
1970	3.69468	3694683794						1988	5141992542
1971	3.76985	3769847865						1987	5049746397
1972	3.84492	3844917680						1986	4958072838
1973	3.92081	3920805042						1985	4868943465
1974	3.99642	3996416096						1984	4782175519
1975	4.07074	4070735277						1983	4697327573
1976	4.14425	4144246377						1982	4612673421
1977	4.21786	4217863796						1981	4528777306
1978	4.2921	4292097502						1980	4447606236
1979	4.36854	4368539528						1979	4368539528
1980	4.44761	4447606236						1978	4292097502
1981	4.52878	4528777306						1977	4217863796
1982	4.61267	4612673421						1976	4144246377
1983	4.69733	4697327573						1975	4070735277
1984	4.78218	4782175519						1974	3996416096
1985	4.86894	4868943465						1973	3920805042
1986	4.95807	4958072838						1972	3844917680
1987	5.04975	5049746397						1971	3769847865
1988	5.14199	5141992542						1970	3694683794
1989	5.23443	5234431732						1969	3619491579
1990	5.3278	5327803110						1968	3545187251
1991	5.41874	5418735891						1967	3473412880
1992	5.50599	5505989816						1966	3404041125
1993	5.59154	5591544797						1965	3334533703
1994	5.67555	5675551255						1964	3264487339
1995	5.75888	5758878982						1963	3192807828
1996	5.84206	5842055734						1962	3123374315
1997	5.92479	5924787816						1961	3064869675
1998	6.00707	6007066690						1960	3015470894
1999	6.08901	6089006339						1959	2965950351
2000	6.1717	6171702993						1958	2911249671
2001	6.25494	6254936459						1957	2852618337
2002	6.33773	6337730342						1956	2795409994
2003	6.42036	6420361634						1955	2740213792
2004	6.50338	6503377772						1954	2685894860
2005	6.58697	6586970132						1953	2634106235
2006	6.67145	6671452015						1952	2584086339
2007	6.75731	6757308781						1927	2000000000
2008	6.84446	6844457662						1900	1600000000
2009	6.93277	6932766416						1850	1200000000
2010	7.02173	7021732148						1804	1000000000
2011	7.11092	7110923765						1760	770000000
2012	7.2012	7201202485						1700	610000000
2013	7.29179	7291793585						1600	500000000
2014	7.38162	7381616244						1500	450000000
2015	7.47049	7470491872						1400	350000000
2016	7.55855	7558554526						1200	360000000
2017	7.64562	7645617954						1100	320000000
2018	7.7299	7729902781						1000	275000000
2019	7.81129	7811293698						900	240000000
2020	7.887	7887001292						800	220000000
2021	7.95445	7954448391						700	210000000
2022	8.02141	8021407192						600	200000000
2023	8.09173	8091734930						200	190000000
2024	8.16197	8161972572						-200	150000000
								-500	100000000
								-1000	50000000
								-2000	27000000
								-3000	14000000
								-4000	7000000
								-5000	5000000

## Sheet: Fig3
Test the SIR model with HEG (Euler solution)			Strain no. =>		0	1	2	3	4	5	6	7	8	9	10	11	12	13	14	15	16	17	18	19	20
			βm =>		0.08	0.16	0.24	0.32	0.4	0.48	0.56	0.64	0.72	0.8	0.88	0.96	1.04	1.12	1.2	1.28	1.36	1.44	1.52	1.6	1.68
N =>	8000000000		am =>		0.04	0.12	0.2	0.28	0.36	0.44	0.52	0.6	0.68	0.76	0.84	0.92	1	1.08	1.16	1.24	1.32	1.4	1.48	1.56	1.64
			βm * p =>		8e-07	1.6e-06	2.4e-06	3.2e-06	4e-06	4.8e-06	5.6e-06	6.4e-06	7.2e-06	8e-06	8.8e-06	9.6e-06	1.04e-05	1.12e-05	1.2e-05	1.28e-05	1.36e-05	1.44e-05	1.52e-05	1.6e-05	1.68e-05
			Multiplier =>		0	0.08	0.08	0.08	0.08	0.08	0.08	0.08	0.08	0.08	0.08	0.08	0.08	0.08	0.08	0.08	0.08	0.08	0.08	0.08	0.08
				t	Io(t)	I1	I2	I3	I4	I5	I6	I7	I8	I9	I10	I11	I12	I13	I14	I15	I16	I17	I18	I19	I20	ΣI_m	Theory
		1	0	0	10	0.0001	0.0001	0.0001	0.0001	0.0001	0.0001	0.0001	0.0001	0.0001	0.0001	0.0001	0.0001	0.0001	0.0001	0.0001	0.0001	0.0001	0.0001	0.0001	0.0001	10.002	10
β0 =>	0.08	2	2.52517e-06	0.25	10.1005	2.04044e-06	4.12196e-13	8.3269e-20	1.68215e-26	3.39816e-33	6.86474e-40	1.38677e-46	2.80146e-53	5.65932e-60	1.14326e-66	2.30954e-73	4.66557e-80	9.42508e-87	1.90399e-93	3.84632e-100	7.77009e-107	1.56966e-113	3.17093e-120	6.4057e-127	1.29404e-133	10.1005	10.1005
Δβ =>	0.08	3	5.10135e-06	0.5	10.202	4.16352e-06	1.69917e-12	6.93442e-19	2.82999e-25	1.15494e-31	4.71341e-38	1.92358e-44	7.85027e-51	3.20376e-57	1.30748e-63	5.33592e-70	2.17763e-76	8.88707e-83	3.62688e-89	1.48016e-95	6.04064e-102	2.46523e-108	1.00608e-114	4.10589e-121	1.67565e-127	10.202	10.202
γ =>	0.04	4	7.72957e-06	0.75	10.3045	6.37197e-06	3.94021e-12	2.43649e-18	1.50664e-24	9.31655e-31	5.76103e-37	3.56242e-43	2.20288e-49	1.36218e-55	8.42328e-62	5.20866e-68	3.22086e-74	1.99167e-80	1.23158e-86	7.61565e-93	4.70926e-99	2.91204e-105	1.80071e-111	1.11349e-117	6.88547e-124	10.3046	10.3046
I0 =>	10	5	1.04109e-05	1	10.4081	8.66861e-06	7.21983e-12	6.01318e-18	5.0082e-24	4.17119e-30	3.47406e-36	2.89344e-42	2.40986e-48	2.0071e-54	1.67166e-60	1.39228e-66	1.15959e-72	9.65784e-79	8.04374e-85	6.69939e-91	5.57973e-97	4.64719e-103	3.87051e-109	3.22363e-115	2.68487e-121	10.4081	10.4081
dt =>	0.25	6	1.31464e-05	1.25	10.5127	1.10563e-05	1.1628e-11	1.22293e-17	1.28617e-23	1.35267e-29	1.42262e-35	1.49618e-41	1.57355e-47	1.65492e-53	1.74049e-59	1.83049e-65	1.92514e-71	2.02469e-77	2.12938e-83	2.23949e-89	2.3553e-95	2.47709e-101	2.60517e-107	2.73989e-113	2.88156e-119	10.5127	10.5127
p =>	1e-05	7	1.59371e-05	1.5	10.6184	1.35381e-05	1.72606e-11	2.20068e-17	2.80579e-23	3.5773e-29	4.56094e-35	5.81506e-41	7.41401e-47	9.45263e-53	1.20518e-58	1.53657e-64	1.95908e-70	2.49776e-76	3.18456e-82	4.06022e-88	5.17665e-94	6.60007e-100	8.41488e-106	1.07287e-111	1.36788e-117	10.6184	10.6184
τ =>	25	8	1.87842e-05	1.75	10.7251	1.6117e-05	2.42196e-11	3.63957e-17	5.46932e-23	8.21896e-29	1.23509e-34	1.85602e-40	2.78912e-46	4.19131e-52	6.29844e-58	9.46491e-64	1.42233e-69	2.13739e-75	3.21193e-81	4.82669e-87	7.25325e-93	1.08997e-98	1.63795e-104	2.4614e-110	3.69884e-116	10.7251	10.7251
tc =>	143.912	9	2.16889e-05	2	10.8329	1.87962e-05	3.26135e-11	5.65879e-17	9.81862e-23	1.70364e-28	2.956e-34	5.12897e-40	8.89933e-46	1.54413e-51	2.67923e-57	4.64876e-63	8.0661e-69	1.39956e-74	2.42838e-80	4.21351e-86	7.3109e-92	1.26852e-97	2.20102e-103	3.81901e-109	6.6264e-115	10.8329	10.8329
Predict emerging variants		10	2.46522e-05	2.25	10.9417	2.1579e-05	4.25576e-11	8.39309e-17	1.65526e-22	3.26447e-28	6.4381e-34	1.2697e-39	2.50408e-45	4.93847e-51	9.73953e-57	1.9208e-62	3.78816e-68	7.47091e-74	1.47339e-79	2.90579e-85	5.73072e-91	1.1302e-96	2.22894e-102	4.39586e-108	8.66941e-114	10.9418	10.9418
1	76.7529		2.76753e-05	2.5	11.0517	2.44688e-05	5.41746e-11	1.19944e-16	2.65559e-22	5.87956e-28	1.30175e-33	2.88211e-39	6.38107e-45	1.41279e-50	3.12795e-56	6.92537e-62	1.5333e-67	3.39476e-73	7.51609e-79	1.66408e-84	3.68432e-90	8.1572e-96	1.80603e-101	3.99859e-107	8.85299e-113	11.0517	11.0517
2	103.616		3.07596e-05	2.75	11.1628	2.7469e-05	6.75948e-11	1.66335e-16	4.09312e-22	1.00722e-27	2.47854e-33	6.09911e-39	1.50085e-44	3.69324e-50	9.0882e-56	2.23639e-61	5.50325e-67	1.35422e-72	3.33242e-78	8.20032e-84	2.01791e-89	4.9656e-95	1.22192e-100	3.00686e-106	7.39918e-112	11.1628	11.1628
3	115.129		3.39061e-05	3	11.275	3.05833e-05	8.29568e-11	2.2502e-16	6.10364e-22	1.65561e-27	4.49082e-33	1.21813e-38	3.30417e-44	8.96253e-50	2.43108e-55	6.59428e-61	1.78869e-66	4.85182e-72	1.31605e-77	3.56978e-83	9.68299e-89	2.6265e-94	7.12437e-100	1.93248e-105	5.24183e-111	11.275	11.275
4	121.525		3.71163e-05	3.25	11.3883	3.38152e-05	1.00408e-10	2.9814e-16	8.85269e-22	2.62863e-27	7.80519e-33	2.3176e-38	6.88164e-44	2.04337e-49	6.06737e-55	1.80158e-60	5.34945e-66	1.58841e-71	4.71647e-77	1.40046e-82	4.15839e-88	1.23475e-93	3.66635e-99	1.08865e-104	3.23253e-110	11.3883	11.3883
5	125.596		4.03912e-05	3.5	11.5027	3.71688e-05	1.20103e-10	3.8809e-16	1.25403e-21	4.05216e-27	1.30937e-32	4.23097e-38	1.36715e-43	4.41768e-49	1.42748e-54	4.61263e-60	1.49048e-65	4.81618e-71	1.55625e-76	5.02871e-82	1.62493e-87	5.25062e-93	1.69663e-98	5.48232e-104	1.7715e-109	11.5028	11.5028
			4.37324e-05	3.75	11.6183	4.06478e-05	1.4221e-10	4.97534e-16	1.74067e-21	6.08987e-27	2.1306e-32	7.45408e-38	2.60787e-43	9.12388e-49	3.19207e-54	1.11677e-59	3.90713e-65	1.36694e-70	4.78237e-76	1.67316e-81	5.85368e-87	2.04796e-92	7.16498e-98	2.50673e-103	8.77002e-109	11.6184	11.6184
			4.7141e-05	4	11.7351	4.42564e-05	1.66903e-10	6.29438e-16	2.37378e-21	8.9522e-27	3.37612e-32	1.27323e-37	4.8017e-43	1.81085e-48	6.82924e-54	2.57549e-59	9.71291e-65	3.66301e-70	1.38142e-75	5.20972e-81	1.96473e-86	7.40955e-92	2.79435e-97	1.05383e-102	3.97427e-108	11.7352	11.7352
Stochastic t1			5.06184e-05	4.25	11.853	4.79986e-05	1.94369e-10	7.87094e-16	3.18732e-21	1.2907e-26	5.22664e-32	2.11652e-37	8.57079e-43	3.47072e-48	1.40546e-53	5.69137e-59	2.30471e-64	9.33286e-70	3.77932e-75	1.53043e-80	6.19742e-86	2.50963e-91	1.01627e-96	4.11536e-102	1.6665e-107	11.8531	11.8531
t1 =	212.93		5.41662e-05	4.5	11.9722	5.18789e-05	2.24807e-10	9.74154e-16	4.22129e-21	1.82921e-26	7.92651e-32	3.43479e-37	1.4884e-42	6.44966e-48	2.79483e-53	1.21108e-58	5.24797e-64	2.2741e-69	9.85434e-75	4.27017e-80	1.85039e-85	8.01829e-91	3.47456e-96	1.50563e-101	6.52434e-107	11.9722	11.9722
			5.77856e-05	4.75	12.0925	5.59017e-05	2.58425e-10	1.19466e-15	5.52273e-21	2.55307e-26	1.18025e-31	5.45609e-37	2.52227e-42	1.16601e-47	5.39026e-53	2.49184e-58	1.15194e-63	5.32523e-69	2.46177e-74	1.13804e-79	5.26098e-85	2.43207e-90	1.12431e-95	5.1975e-101	2.40273e-106	12.0926	12.0926
T (Nstep) =>	1000		6.14781e-05	5	12.214	6.00716e-05	2.95447e-10	1.45308e-15	7.14661e-21	3.51488e-26	1.72871e-31	8.5022e-37	4.18159e-42	2.05661e-47	1.01149e-52	4.97476e-58	2.44671e-63	1.20335e-68	5.91839e-74	2.91081e-79	1.43161e-84	7.041e-90	3.46294e-95	1.70316e-100	8.37656e-106	12.2141	12.2141
Imax =>	8000000000		6.52452e-05	5.25	12.3368	6.43933e-05	3.36108e-10	1.75435e-15	9.15706e-21	4.77963e-26	2.49478e-31	1.30218e-36	6.79689e-42	3.54771e-47	1.85177e-52	9.66553e-58	5.04503e-63	2.63331e-68	1.37449e-73	7.1743e-79	3.74471e-84	1.95459e-89	1.02022e-94	5.32517e-100	2.77954e-105	12.3368	12.3368
D =	25		6.90884e-05	5.5	12.4608	6.88716e-05	3.80658e-10	2.10392e-15	1.16285e-20	6.42718e-26	3.55235e-31	1.96341e-36	1.08519e-41	5.99792e-47	3.3151e-52	1.83228e-57	1.01271e-62	5.59734e-68	3.09369e-73	1.7099e-78	9.45077e-84	5.22351e-89	2.88707e-94	1.5957e-99	8.81957e-105	12.4608	12.4608
			7.30092e-05	5.75	12.586	7.35116e-05	4.29362e-10	2.50779e-15	1.46474e-20	8.55514e-26	4.99683e-31	2.91852e-36	1.70463e-41	9.95631e-47	5.81522e-52	3.39652e-57	1.98382e-62	1.1587e-67	6.76765e-73	3.95281e-78	2.30873e-83	1.34847e-88	7.87606e-94	4.6002e-99	2.68686e-104	12.5861	12.5861
			7.70093e-05	6	12.7125	7.83184e-05	4.825e-10	2.97256e-15	1.83132e-20	1.12823e-25	6.95072e-31	4.28216e-36	2.63813e-41	1.62528e-46	1.0013e-51	6.16873e-57	3.80039e-62	2.34133e-67	1.44243e-72	8.88645e-78	5.47471e-83	3.37283e-88	2.07791e-93	1.28015e-98	7.88668e-104	12.7126	12.7126
			8.10902e-05	6.25	12.8403	8.32975e-05	5.40368e-10	3.50548e-15	2.27408e-20	1.47525e-25	9.57023e-31	6.20841e-36	4.02753e-41	2.61274e-46	1.69494e-51	1.09955e-56	7.13298e-62	4.62732e-67	3.00184e-72	1.94736e-77	1.26329e-82	8.19525e-88	5.31643e-93	3.44888e-98	2.23736e-103	12.8403	12.8403
			8.52535e-05	6.5	12.9693	8.84542e-05	6.03282e-10	4.11455e-15	2.80624e-20	1.91393e-25	1.30535e-30	8.90288e-36	6.07201e-41	4.14128e-46	2.82447e-51	1.92636e-56	1.31383e-61	8.96071e-67	6.11145e-72	4.16818e-77	2.84281e-82	1.93888e-87	1.32237e-92	9.01891e-98	6.15115e-103	12.9694	12.9694
			8.95009e-05	6.75	13.0996	9.37944e-05	6.71574e-10	4.80852e-15	3.44293e-20	2.46516e-25	1.76507e-30	1.2638e-35	9.04892e-41	6.47909e-46	4.63907e-51	3.32161e-56	2.3783e-61	1.70288e-66	1.21927e-71	8.73006e-77	6.25078e-82	4.4756e-87	3.20456e-92	2.29449e-97	1.64287e-102	13.0997	13.0997
			9.38341e-05	7	13.2313	9.93237e-05	7.45596e-10	5.59698e-15	4.2015e-20	3.15395e-25	2.36758e-30	1.77728e-35	1.33416e-40	1.00151e-45	7.51809e-51	5.64362e-56	4.23651e-61	3.18023e-66	2.38731e-71	1.79209e-76	1.34527e-81	1.00986e-86	7.58074e-92	5.69065e-97	4.27182e-102	13.2314	13.2314
			9.82548e-05	7.25	13.3643	0.000105048	8.2572e-10	6.49048e-15	5.10177e-20	4.01018e-25	3.15216e-30	2.47772e-35	1.94758e-40	1.53087e-45	1.20333e-50	9.4586e-56	7.43483e-61	5.84406e-66	4.59365e-71	3.61079e-76	2.83822e-81	2.23095e-86	1.75361e-91	1.37841e-96	1.08348e-101	13.3644	13.3644
			0.000102765	7.5	13.4986	0.000110974	9.12342e-10	7.50053e-15	6.16633e-20	5.06945e-25	4.16769e-30	3.42634e-35	2.81686e-40	2.31579e-45	1.90386e-50	1.5652e-55	1.28678e-60	1.05788e-65	8.69706e-71	7.15002e-76	5.87816e-81	4.83255e-86	3.97293e-91	3.26622e-96	2.68522e-101	13.4987	13.4987
			0.000107366	7.75	13.6343	0.000117108	1.00588e-09	8.63976e-15	7.42093e-20	6.37405e-25	5.47485e-30	4.7025e-35	4.03911e-40	3.4693e-45	2.97988e-50	2.5595e-55	2.19843e-60	1.88829e-65	1.62191e-70	1.3931e-75	1.19657e-80	1.02777e-85	8.82782e-91	7.58246e-96	6.51279e-101	13.6344	13.6344
			0.00011206	8	13.7713	0.000123457	1.10677e-09	9.92196e-15	8.89484e-20	7.97406e-25	7.14859e-30	6.40857e-35	5.74516e-40	5.15043e-45	4.61726e-50	4.13929e-55	3.71079e-60	3.32665e-65	2.98228e-70	2.67356e-75	2.39679e-80	2.14868e-85	1.92625e-90	1.72685e-95	1.54809e-100	13.7714	13.7714
			0.000116849	8.25	13.9097	0.000130027	1.21548e-09	1.13622e-14	1.06213e-19	9.92871e-25	9.28128e-30	8.67607e-35	8.11033e-40	7.58147e-45	7.0871e-50	6.62497e-55	6.19297e-60	5.78914e-65	5.41164e-70	5.05876e-75	4.72889e-80	4.42053e-85	4.13228e-90	3.86282e-95	3.61094e-100	13.9098	13.9098
			0.000121735	8.5	14.0495	0.000136825	1.33251e-09	1.2977e-14	1.2638e-19	1.23079e-24	1.19863e-29	1.16732e-34	1.13683e-39	1.10713e-44	1.07821e-49	1.05005e-54	1.02262e-59	9.95905e-65	9.69889e-70	9.44554e-75	9.1988e-80	8.9585e-85	8.72449e-90	8.49658e-95	8.27463e-100	14.0496	14.0496
			0.000126719	8.75	14.1907	0.000143858	1.45837e-09	1.47842e-14	1.49876e-19	1.51937e-24	1.54026e-29	1.56145e-34	1.58292e-39	1.60469e-44	1.62676e-49	1.64913e-54	1.67181e-59	1.6948e-64	1.71811e-69	1.74174e-74	1.76569e-79	1.78998e-84	1.81459e-89	1.83955e-94	1.86485e-99	14.1908	14.1908
			0.000131804	9	14.3333	0.000151135	1.59362e-09	1.68036e-14	1.77183e-19	1.86828e-24	1.96997e-29	2.07721e-34	2.19027e-39	2.3095e-44	2.43521e-49	2.56777e-54	2.70754e-59	2.85492e-64	3.01032e-69	3.17418e-74	3.34697e-79	3.52915e-84	3.72125e-89	3.92381e-94	4.1374e-99	14.3334	14.3334
			0.000136992	9.25	14.4773	0.000158662	1.73884e-09	1.90565e-14	2.08847e-19	2.28883e-24	2.50841e-29	2.74906e-34	3.01279e-39	3.30182e-44	3.61859e-49	3.96574e-54	4.34619e-59	4.76315e-64	5.2201e-69	5.72089e-74	6.26973e-79	6.87122e-84	7.53042e-89	8.25285e-94	9.04459e-99	14.4775	14.4775
			0.000142285	9.5	14.6228	0.000166448	1.89464e-09	2.15663e-14	2.45484e-19	2.79428e-24	3.18066e-29	3.62047e-34	4.1211e-39	4.69095e-44	5.3396e-49	6.07794e-54	6.91837e-59	7.87502e-64	8.96395e-69	1.02034e-73	1.16143e-78	1.32203e-83	1.50484e-88	1.71292e-93	1.94978e-98	14.623	14.623
			0.000147684	9.75	14.7698	0.000174501	2.06168e-09	2.43582e-14	2.87786e-19	3.40011e-24	4.01713e-29	4.74613e-34	5.60742e-39	6.62501e-44	7.82727e-49	9.2477e-54	1.09259e-58	1.29086e-63	1.52512e-68	1.80189e-73	2.12888e-78	2.51521e-83	2.97166e-88	3.51093e-93	4.14806e-98	14.77	14.77
			0.000153193	10	14.9182	0.000182829	2.24065e-09	2.746e-14	3.36534e-19	4.12436e-24	5.05458e-29	6.19459e-34	7.59172e-39	9.30397e-44	1.14024e-48	1.39741e-53	1.71258e-58	2.09884e-63	2.57222e-68	3.15235e-73	3.86334e-78	4.73468e-83	5.80255e-88	7.11126e-93	8.71514e-98	14.9184	14.9184
			0.000158812	10.25	15.0682	0.000191441	2.43226e-09	3.09019e-14	3.92608e-19	4.98808e-24	6.33736e-29	8.05162e-34	1.02296e-38	1.29967e-43	1.65123e-48	2.09788e-53	2.66536e-58	3.38634e-63	4.30235e-68	5.46613e-73	6.94472e-78	8.82326e-83	1.121e-87	1.42422e-92	1.80948e-97	15.0684	15.0684
			0.000164546	10.5	15.2196	0.000200346	2.63729e-09	3.47164e-14	4.56995e-19	6.01573e-24	7.91891e-29	1.04242e-33	1.37221e-38	1.80633e-43	2.37779e-48	3.13004e-53	4.12029e-58	5.42381e-63	7.13972e-68	9.3985e-73	1.23719e-77	1.62859e-82	2.14382e-87	2.82206e-92	3.71487e-97	15.2198	15.2198
			0.000170395	10.75	15.3726	0.000209553	2.85654e-09	3.89393e-14	5.30805e-19	7.23572e-24	9.86345e-29	1.34455e-33	1.83283e-38	2.49845e-43	3.40578e-48	4.64263e-53	6.32865e-58	8.62697e-63	1.17599e-67	1.60307e-72	2.18524e-77	2.97884e-82	4.06063e-87	5.53529e-92	7.54549e-97	15.3728	15.3728
			0.000176362	11	15.5271	0.000219071	3.09088e-09	4.36092e-14	6.15282e-19	8.68101e-24	1.2248e-28	1.72807e-33	2.43814e-38	3.43997e-43	4.85345e-48	6.84774e-53	9.66147e-58	1.36314e-62	1.92325e-67	2.71351e-72	3.82849e-77	5.40162e-82	7.62114e-87	1.07527e-91	1.51709e-96	15.5273	15.5273
			0.00018245	11.25	15.6831	0.000228911	3.3412e-09	4.87682e-14	7.11822e-19	1.03898e-23	1.5165e-28	2.21348e-33	3.23081e-38	4.71569e-43	6.88304e-48	1.00465e-52	1.46639e-57	2.14035e-62	3.12406e-67	4.55989e-72	6.65563e-77	9.71457e-82	1.41794e-86	2.06963e-91	3.02084e-96	15.6834	15.6834
			0.000188661	11.5	15.8407	0.000239083	3.60845e-09	5.4462e-14	8.2199e-19	1.24062e-23	1.87246e-28	2.82608e-33	4.26538e-38	6.4377e-43	9.71636e-48	1.46648e-52	2.21335e-57	3.34058e-62	5.04191e-67	7.6097e-72	1.14852e-76	1.73346e-81	2.61629e-86	3.94874e-91	5.9598e-96	15.841	15.841
			0.000194998	11.75	15.9999	0.000249596	3.89365e-09	6.07403e-14	9.47537e-19	1.47814e-23	2.30587e-28	3.59712e-33	5.61143e-38	8.75373e-43	1.36557e-47	2.13026e-52	3.32316e-57	5.18407e-62	8.08705e-67	1.26157e-71	1.96802e-76	3.07007e-81	4.78926e-86	7.47115e-91	1.16549e-95	16.0002	16.0002
			0.000201462	12	16.1607	0.000260462	4.19786e-09	6.76567e-14	1.09042e-18	1.75743e-23	2.83244e-28	4.56504e-33	7.35745e-38	1.1858e-42	1.91115e-47	3.08019e-52	4.96433e-57	8.00099e-62	1.28952e-66	2.07831e-71	3.3496e-76	5.39854e-81	8.70082e-86	1.40231e-90	2.26009e-95	16.161	16.161
			0.000208057	12.25	16.3232	0.000271692	4.52219e-09	7.52699e-14	1.25283e-18	2.08529e-23	3.47087e-28	5.77711e-33	9.61575e-38	1.6005e-42	2.66396e-47	4.43405e-52	7.38028e-57	1.22842e-61	2.04464e-66	3.40322e-71	5.66451e-76	9.42833e-81	1.5693e-85	2.61204e-90	4.34762e-95	16.3234	16.3234
			0.000214785	12.5	16.4872	0.000283297	4.86784e-09	8.36432e-14	1.43723e-18	2.46956e-23	4.2434e-28	7.29135e-33	1.25286e-37	2.15277e-42	3.69906e-47	6.35603e-52	1.09214e-56	1.87661e-61	3.22455e-66	5.54068e-71	9.52045e-76	1.63588e-80	2.81091e-85	4.82993e-90	8.29918e-95	16.4875	16.4875
			0.000221649	12.75	16.6529	0.000295289	5.23604e-09	9.28452e-14	1.64633e-18	2.91926e-23	5.17641e-28	9.17879e-33	1.62758e-37	2.88601e-42	5.11746e-47	9.07426e-52	1.60904e-56	2.85315e-61	5.05918e-66	8.97092e-71	1.59072e-75	2.82065e-80	5.00157e-85	8.86875e-90	1.5726e-94	16.6532	16.6532
			0.000228652	13	16.8203	0.000307679	5.62812e-09	1.02951e-13	1.88319e-18	3.44476e-23	6.30122e-28	1.15263e-32	2.10841e-37	3.85674e-42	7.05481e-47	1.29048e-51	2.36056e-56	4.31799e-61	7.89853e-66	1.44481e-70	2.64288e-75	4.83439e-80	8.84316e-85	1.61761e-89	2.95895e-94	16.8206	16.8206
			0.000235796	13.25	16.9893	0.000320482	6.04547e-09	1.1404e-13	2.15122e-18	4.058e-23	7.65489e-28	1.444e-32	2.72391e-37	5.13831e-42	9.69275e-47	1.82841e-51	3.44907e-56	6.50622e-61	1.22731e-65	2.31517e-70	4.36727e-75	8.23829e-80	1.55405e-84	2.93151e-89	5.52991e-94	16.9896	16.9896
			0.000243085	13.5	17.1601	0.000333708	6.48956e-09	1.26201e-13	2.45421e-18	4.77265e-23	9.28127e-28	1.80491e-32	3.50997e-37	6.82577e-42	1.32739e-46	2.58135e-51	5.01991e-56	9.76211e-61	1.89842e-65	3.69181e-70	7.17939e-75	1.39616e-79	2.71509e-84	5.27998e-89	1.02679e-93	17.1604	17.1604
			0.000250521	13.75	17.3325	0.000347373	6.96193e-09	1.39529e-13	2.79638e-18	5.60442e-23	1.12322e-27	2.25112e-32	4.51161e-37	9.04202e-42	1.81217e-46	3.63189e-51	7.27891e-56	1.45881e-60	2.92371e-65	5.85959e-70	1.17436e-74	2.35361e-79	4.71703e-84	9.45371e-89	1.89468e-93	17.3329	17.3329
			0.000258107	14	17.5067	0.000361488	7.46421e-09	1.54125e-13	3.18246e-18	6.57131e-23	1.35688e-27	2.80176e-32	5.78522e-37	1.19456e-41	2.4666e-46	5.09317e-51	1.05167e-55	2.17154e-60	4.4839e-65	9.25861e-70	1.91177e-74	3.94752e-79	8.15106e-84	1.68307e-88	3.4753e-93	17.5071	17.5071
			0.000265846	14.25	17.6827	0.000376069	7.99813e-09	1.70102e-13	3.61767e-18	7.69394e-23	1.63632e-27	3.48008e-32	7.40132e-37	1.57409e-41	3.34772e-46	7.11984e-51	1.51422e-55	3.2204e-60	6.84905e-65	1.45663e-69	3.09793e-74	6.58857e-79	1.40124e-83	2.9801e-88	6.33799e-93	17.683	17.683
			0.000273742	14.5	17.8604	0.00039113	8.5655e-09	1.87579e-13	4.10785e-18	8.99591e-23	1.97004e-27	4.31427e-32	9.44796e-37	2.06904e-41	4.53106e-46	9.92271e-51	2.17301e-55	4.75874e-60	1.04213e-64	2.2822e-69	4.99787e-74	1.0945e-78	2.39688e-83	5.24901e-88	1.1495e-92	17.8608	17.8608
			0.000281797	14.75	18.0399	0.000406686	9.16824e-09	2.06686e-13	4.65948e-18	1.05042e-22	2.36804e-27	5.33846e-32	1.20349e-36	2.71311e-41	6.11637e-46	1.37886e-50	3.10846e-55	7.00764e-60	1.57978e-64	3.56143e-69	8.02879e-74	1.80999e-78	4.08039e-83	9.19873e-88	2.07374e-92	18.0403	18.0403
			0.000290015	15	18.2212	0.000422753	9.80836e-09	2.27565e-13	5.27978e-18	1.22497e-22	2.84208e-27	6.59395e-32	1.52987e-36	3.54949e-41	8.23522e-46	1.91067e-50	4.43297e-55	1.0285e-59	2.38624e-64	5.53637e-69	1.2845e-73	2.98019e-78	6.9144e-83	1.60422e-87	3.72198e-92	18.2216	18.2216
			0.000298398	15.25	18.4043	0.000439346	1.0488e-08	2.50368e-13	5.97676e-18	1.42677e-22	3.40596e-27	8.13066e-32	1.94094e-36	4.63339e-41	1.10608e-45	2.64041e-50	6.30316e-55	1.50468e-59	3.59196e-64	8.57469e-69	2.04694e-73	4.88643e-78	1.16648e-82	2.78461e-87	6.64739e-92	18.4048	18.4048
			0.000306952	15.5	18.5893	0.000456481	1.12094e-08	2.7526e-13	6.75931e-18	1.65983e-22	4.07589e-27	1.00088e-31	2.45778e-36	6.03535e-41	1.48205e-45	3.63934e-50	8.93681e-55	2.19454e-59	5.38893e-64	1.32331e-68	3.24955e-73	7.97963e-78	1.95949e-82	4.81175e-87	1.18158e-91	18.5897	18.5897
			0.000315678	15.75	18.7761	0.000474176	1.19749e-08	3.02418e-13	7.63732e-18	1.92875e-22	4.87089e-27	1.23011e-31	3.10654e-36	7.84531e-41	1.98127e-45	5.00355e-50	1.26361e-54	3.19114e-59	8.05897e-64	2.03523e-68	5.13981e-73	1.29802e-77	3.27805e-82	8.27845e-87	2.09066e-91	18.7766	18.7766
			0.00032458	16	18.9648	0.000492448	1.27871e-08	3.32035e-13	8.62175e-18	2.23876e-22	5.81325e-27	1.50949e-31	3.9196e-36	1.01778e-40	2.64281e-45	6.86242e-50	1.78192e-54	4.62701e-59	1.20147e-63	3.11978e-68	8.10094e-73	2.10352e-77	5.46209e-82	1.41831e-86	3.68284e-91	18.9653	18.9653
			0.000333662	16.25	19.1554	0.000511315	1.36485e-08	3.64319e-13	9.72476e-18	2.59583e-22	6.92903e-27	1.84956e-31	4.93703e-36	1.31784e-40	3.51771e-45	9.38981e-50	2.50642e-54	6.69037e-59	1.78586e-63	4.76699e-68	1.27245e-72	3.39655e-77	9.06639e-82	2.42009e-86	6.45994e-91	19.1559	19.1559
			0.000342928	16.5	19.3479	0.000530795	1.45619e-08	3.99496e-13	1.09598e-17	3.00675e-22	8.24878e-27	2.26299e-31	6.20833e-36	1.70321e-40	4.67261e-45	1.28189e-49	3.51677e-54	9.648e-59	2.64685e-63	7.26143e-68	1.99212e-72	5.46521e-77	1.49934e-81	4.11332e-86	1.12846e-90	19.3485	19.3485
			0.00035238	16.75	19.5424	0.000550908	1.55303e-08	4.37807e-13	1.2342e-17	3.47925e-22	9.80817e-27	2.76497e-31	7.79456e-36	2.19732e-40	6.19434e-45	1.74621e-49	4.92265e-54	1.38772e-58	3.91203e-63	1.10282e-67	3.10889e-72	8.7641e-77	2.47064e-81	6.96484e-86	1.96342e-90	19.5429	19.5429
			0.000362024	17	19.7388	0.000571673	1.65568e-08	4.79516e-13	1.38877e-17	4.02215e-22	1.16489e-26	3.37375e-31	9.77104e-36	2.82988e-40	8.19588e-45	2.37369e-49	6.87465e-54	1.99103e-58	5.76641e-63	1.67007e-67	4.83683e-72	1.40084e-76	4.0571e-81	1.17502e-85	3.40307e-90	19.7393	19.7393
			0.000371863	17.25	19.9372	0.000593111	1.76445e-08	5.24905e-13	1.56154e-17	4.64543e-22	1.38197e-26	4.11123e-31	1.22305e-35	3.63845e-40	1.0824e-44	3.22004e-49	9.57932e-54	2.84975e-58	8.47773e-63	2.52204e-67	7.50283e-72	2.23202e-76	6.64003e-81	1.97534e-85	5.87645e-90	19.9377	19.9377
			0.0003819	17.5	20.1375	0.000615242	1.87969e-08	5.74282e-13	1.75455e-17	5.36049e-22	1.63774e-26	5.00361e-31	1.5287e-35	4.67049e-40	1.42693e-44	4.35956e-49	1.33193e-53	4.06932e-58	1.24326e-62	3.7984e-67	1.16049e-71	3.54552e-76	1.08323e-80	3.30948e-85	1.01111e-89	20.1381	20.1381
			0.00039214	17.75	20.3399	0.000638088	2.00176e-08	6.27975e-13	1.97003e-17	6.18024e-22	1.93881e-26	6.08229e-31	1.90809e-35	5.9859e-40	1.87785e-44	5.89104e-49	1.84809e-53	5.79768e-58	1.8188e-62	5.70581e-67	1.78998e-71	5.61538e-76	1.76161e-80	5.52639e-85	1.7337e-89	20.3406	20.3406
			0.000402587	18	20.5443	0.00066167	2.13104e-08	6.86343e-13	2.2105e-17	7.11935e-22	2.29293e-26	7.38482e-31	2.37843e-35	7.66019e-40	2.46711e-44	7.94582e-49	2.55911e-53	8.24211e-58	2.65453e-62	8.54944e-67	2.75351e-71	8.86823e-76	2.85619e-80	9.19891e-85	2.96269e-89	20.545	20.545
			0.000413245	18.25	20.7508	0.000686013	2.26793e-08	7.49769e-13	2.47871e-17	8.1945e-22	2.70907e-26	8.95607e-31	2.96084e-35	9.78842e-40	3.23601e-44	1.06981e-48	3.53676e-53	1.16924e-57	3.86545e-62	1.2779e-66	4.2247e-71	1.39667e-75	4.61733e-80	1.52647e-84	5.04645e-89	20.7515	20.7515
			0.000424118	18.5	20.9594	0.00071114	2.41286e-08	8.1867e-13	2.7777e-17	9.42459e-22	3.19771e-26	1.08497e-30	3.68123e-35	1.24902e-39	4.23786e-44	1.43788e-48	4.87866e-53	1.6553e-57	5.61636e-62	1.9056e-66	6.46559e-71	2.19374e-75	7.44324e-80	2.52545e-84	8.56872e-89	20.9601	20.9601
			0.000435211	18.75	21.17	0.000737074	2.56626e-08	8.93492e-13	3.11086e-17	1.08311e-21	3.77104e-26	1.31296e-30	4.57131e-35	1.59159e-39	5.54142e-44	1.92935e-48	6.71739e-53	2.33879e-57	8.14293e-62	2.83511e-66	9.87099e-71	3.43677e-75	1.19658e-79	4.16611e-84	1.45051e-88	21.1707	21.1707
			0.000446528	19	21.3828	0.00076384	2.72861e-08	9.74721e-13	3.48192e-17	1.24382e-21	4.44321e-26	1.58721e-30	5.66989e-35	2.02541e-39	7.23523e-44	2.58459e-48	9.23272e-53	3.29814e-57	1.17817e-61	4.20868e-66	1.50344e-70	5.37061e-75	1.9185e-79	6.85333e-84	2.44816e-88	21.3835	21.3835
			0.000458074	19.25	21.5977	0.000791466	2.9004e-08	1.06288e-12	3.89501e-17	1.42736e-21	5.23069e-26	1.91683e-30	7.02441e-35	2.57416e-39	9.43324e-44	3.4569e-48	1.26681e-52	4.64234e-57	1.70123e-61	6.23431e-66	2.28462e-70	8.37219e-75	3.06806e-79	1.12432e-83	4.12017e-88	21.5985	21.5985
			0.000469853	19.5	21.8147	0.000819976	3.08214e-08	1.15852e-12	4.35468e-17	1.63685e-21	6.15261e-26	2.31266e-30	8.69287e-35	3.26749e-39	1.22819e-43	4.61656e-48	1.73528e-52	6.52261e-57	2.45173e-61	9.21562e-66	3.46399e-70	1.30205e-74	4.89418e-79	1.83963e-83	6.91486e-88	21.8155	21.8155
			0.000481869	19.75	22.034	0.0008494	3.2744e-08	1.26227e-12	4.86598e-17	1.87581e-21	7.23118e-26	2.78759e-30	1.0746e-34	4.14255e-39	1.59693e-43	6.15611e-48	2.37315e-52	9.14839e-57	3.52667e-61	1.35951e-65	5.24087e-70	2.02033e-74	7.78829e-79	3.00235e-83	1.15739e-87	22.0348	22.0348
			0.000494129	20	22.2554	0.000879764	3.47773e-08	1.37476e-12	5.43447e-17	2.14826e-21	8.49215e-26	3.35698e-30	1.32702e-34	5.24577e-39	2.07367e-43	8.19728e-48	3.24041e-52	1.28094e-56	5.06362e-61	2.00166e-65	7.91264e-70	3.12789e-74	1.23647e-78	4.88779e-83	1.93216e-87	22.2563	22.2563
			0.000506636	20.25	22.4791	0.000911097	3.69276e-08	1.49671e-12	6.0663e-17	2.45872e-21	9.96543e-26	4.03908e-30	1.63708e-34	6.63522e-39	2.68931e-43	1.09e-47	4.41788e-52	1.79061e-56	7.25749e-61	2.94153e-65	1.19223e-69	4.8322e-74	1.95854e-78	7.93812e-83	3.21739e-87	22.48	22.48
			0.000519396	20.5	22.705	0.000943431	3.92012e-08	1.62887e-12	6.76825e-17	2.81232e-21	1.16857e-25	4.8556e-30	2.01758e-34	8.3834e-39	3.48344e-43	1.44743e-47	6.01432e-52	2.49905e-56	1.0384e-60	4.31472e-65	1.79284e-69	7.44955e-74	3.09542e-78	1.2862e-82	5.34437e-87	22.7059	22.7059
			0.000532414	20.75	22.9332	0.000976796	4.16048e-08	1.77208e-12	7.54782e-17	3.21485e-21	1.36931e-25	5.8323e-30	2.48416e-34	1.05808e-38	4.50669e-43	1.91954e-47	8.17592e-52	3.48238e-56	1.48325e-60	6.31763e-65	2.69088e-69	1.14613e-73	4.88172e-78	2.07927e-82	8.85628e-87	22.9342	22.9342
			0.000545694	21	23.1637	0.00101122	4.41455e-08	1.9272e-12	8.41329e-17	3.67287e-21	1.60341e-25	6.99978e-30	3.05579e-34	1.33402e-38	5.82375e-43	2.54239e-47	1.1099e-51	4.84531e-56	2.11525e-60	9.23423e-65	4.03126e-69	1.75987e-73	7.6828e-78	3.35397e-82	1.46419e-86	23.1647	23.1647
			0.000559243	21.25	23.3965	0.00104675	4.68309e-08	2.09519e-12	9.37376e-17	4.19377e-21	1.87627e-25	8.39434e-30	3.75558e-34	1.68023e-38	7.51725e-43	3.36318e-47	1.50467e-51	6.73181e-56	3.01178e-60	1.34745e-64	6.02843e-69	2.69709e-73	1.20666e-77	5.39855e-82	2.41528e-86	23.3975	23.3975
			0.000573066	21.5	23.6316	0.0010834	4.96687e-08	2.27707e-12	1.04393e-16	4.78593e-21	2.19412e-25	1.0059e-29	4.61159e-34	2.1142e-38	9.69259e-43	4.4436e-47	2.03718e-51	9.33951e-56	4.28172e-60	1.96297e-64	8.99929e-69	4.12575e-73	1.89146e-77	8.67146e-82	3.97545e-86	23.6327	23.6327
			0.000587168	21.75	23.8691	0.00112121	5.26673e-08	2.47396e-12	1.16211e-16	5.45881e-21	2.56419e-25	1.20449e-29	5.65789e-34	2.65771e-38	1.24842e-42	5.86424e-47	2.75463e-51	1.29395e-55	6.07811e-60	2.8551e-64	1.34114e-68	6.29978e-73	2.95922e-77	1.39005e-81	6.52954e-86	23.8702	23.8702
			0.000601555	22	24.109	0.00116023	5.58354e-08	2.68704e-12	1.29312e-16	6.22307e-21	2.99481e-25	1.44123e-29	6.93585e-34	3.33784e-38	1.60631e-42	7.73028e-47	3.72015e-51	1.7903e-55	8.6157e-60	4.14625e-64	1.99536e-68	9.60253e-73	4.62116e-77	2.2239e-81	1.07024e-85	24.1102	24.1102
			0.000616232	22.25	24.3513	0.00120048	5.91821e-08	2.91759e-12	1.43833e-16	7.09077e-21	3.49565e-25	1.7233e-29	8.49564e-34	4.18823e-38	2.06474e-42	1.01789e-46	5.01803e-51	2.47382e-55	1.21956e-59	6.01224e-64	2.96395e-68	1.46118e-72	7.20342e-77	3.55118e-81	1.75068e-85	24.3525	24.3525
			0.000631206	22.5	24.596	0.00124201	6.27173e-08	3.167e-12	1.59922e-16	8.07552e-21	4.07785e-25	2.05917e-29	1.03981e-33	5.25067e-38	2.6514e-42	1.33886e-46	6.76079e-51	3.41396e-55	1.72393e-59	8.70524e-64	4.39584e-68	2.21974e-72	1.12089e-76	5.66011e-81	2.85816e-85	24.5973	24.5973
			0.000646482	22.75	24.8432	0.00128486	6.6451e-08	3.43675e-12	1.77744e-16	9.19266e-21	4.75431e-25	2.45886e-29	1.27169e-33	6.577e-38	3.40153e-42	1.75922e-46	9.09845e-51	4.70559e-55	2.43367e-59	1.25866e-63	6.5096e-68	3.36667e-72	1.74119e-76	9.00521e-81	4.65737e-85	24.8445	24.8445
			0.000662067	23	25.0929	0.00132906	7.03939e-08	3.72844e-12	1.97478e-16	1.04595e-20	5.53992e-25	2.93424e-29	1.55413e-33	8.23152e-38	4.35986e-42	2.30921e-46	1.22308e-50	6.47811e-55	3.43116e-59	1.81733e-63	9.62553e-68	5.0982e-72	2.70028e-76	1.43021e-80	7.57518e-85	25.0942	25.0942
			0.000677967	23.25	25.3451	0.00137465	7.45575e-08	4.0438e-12	2.19325e-16	1.18956e-20	6.45187e-25	3.49932e-29	1.89794e-33	1.02939e-37	5.58316e-42	3.02816e-46	1.64239e-50	8.90791e-55	4.83141e-59	2.62043e-63	1.42125e-67	7.7085e-72	4.18089e-76	2.2676e-80	1.22989e-84	25.3465	25.3465
			0.000694188	23.5	25.5998	0.00142169	7.89535e-08	4.38468e-12	2.43504e-16	1.3523e-20	7.51e-25	4.17068e-29	2.31619e-33	1.2863e-37	7.14346e-42	3.96712e-46	2.20314e-50	1.22352e-54	6.79481e-59	3.7735e-63	2.09561e-67	1.1638e-71	6.46317e-76	3.58933e-80	1.99333e-84	25.6012	25.6012
			0.000710737	23.75	25.8571	0.00147021	8.35944e-08	4.75309e-12	2.70256e-16	1.53665e-20	8.7372e-25	4.96788e-29	2.82469e-33	1.60609e-37	9.13204e-42	5.19238e-46	2.95233e-50	1.67867e-54	9.54471e-59	5.42702e-63	3.08575e-67	1.75452e-71	9.97604e-76	5.67227e-80	3.22519e-84	25.8586	25.8586
			0.00072762	24	26.117	0.00152026	8.84936e-08	5.15117e-12	2.99848e-16	1.7454e-20	1.01599e-24	5.91404e-29	3.44254e-33	2.00389e-37	1.16645e-41	6.78988e-46	3.95236e-50	2.30065e-54	1.3392e-58	7.79543e-63	4.53769e-67	2.64137e-71	1.53753e-75	8.9499e-80	5.2097e-84	26.1185	26.1185
			0.000744844	24.25	26.3794	0.00157189	9.36647e-08	5.58125e-12	3.32573e-16	1.98172e-20	1.18086e-24	7.03643e-29	4.19283e-33	2.4984e-37	1.48874e-41	8.87101e-46	5.28602e-50	3.14981e-54	1.87689e-58	1.11839e-62	6.66422e-67	3.97104e-71	2.36625e-75	1.40999e-79	8.40176e-84	26.381	26.381
			0.000762416	24.5	26.6446	0.00162514	9.91225e-08	6.04581e-12	3.68754e-16	2.24915e-20	1.37183e-24	8.36724e-29	5.10345e-33	3.11276e-37	1.89858e-41	1.158e-45	7.06304e-50	4.30798e-54	2.62758e-58	1.60265e-62	9.77506e-67	5.96213e-71	3.6365e-75	2.21802e-79	1.35284e-83	26.6462	26.6462
			0.000780343	24.75	26.9123	0.00168007	1.04882e-07	6.54754e-12	4.08746e-16	2.5517e-20	1.59296e-24	9.94443e-29	6.20805e-33	3.87553e-37	2.41939e-41	1.51036e-45	9.42881e-50	5.88617e-54	3.67458e-58	2.29395e-62	1.43205e-66	8.93993e-71	5.58097e-75	3.48406e-79	2.17501e-83	26.914	26.914
			0.000798632	25	27.1828	0.00173673	1.1096e-07	7.08932e-12	4.52941e-16	2.89386e-20	1.84891e-24	1.18128e-28	7.54724e-33	4.82197e-37	3.08079e-41	1.96833e-45	1.25758e-49	8.03474e-54	5.13344e-58	3.27978e-62	2.09547e-66	1.33881e-70	8.55372e-75	5.46502e-79	3.49163e-83	27.1846	27.1846
			0.000817291	25.25	27.456	0.00179516	1.17374e-07	7.67427e-12	5.01769e-16	3.28073e-20	2.14505e-24	1.4025e-28	9.17e-33	5.99565e-37	3.92015e-41	2.56312e-45	1.67585e-49	1.09573e-53	7.16421e-58	4.68419e-62	3.06268e-66	2.00248e-70	1.30929e-74	8.56054e-79	5.59716e-83	27.4578	27.4578
			0.000836326	25.5	27.7319	0.00185544	1.2414e-07	8.30572e-12	5.55703e-16	3.71799e-20	2.48756e-24	1.66433e-28	1.11354e-32	7.45026e-37	4.98468e-41	3.33505e-45	2.23135e-49	1.49291e-53	9.98849e-58	6.68291e-62	4.47127e-66	2.99155e-70	2.00153e-74	1.33915e-78	8.9597e-83	27.7338	27.7338
			0.000855746	25.75	28.0107	0.0019176	1.31278e-07	8.98728e-12	6.15266e-16	4.2121e-20	2.88359e-24	1.9741e-28	1.35146e-32	9.25205e-37	6.33393e-41	4.33619e-45	2.96854e-49	2.03225e-53	1.39128e-57	9.52463e-62	6.52053e-66	4.46394e-70	3.056e-74	2.09213e-78	1.43226e-82	28.0126	28.0126
			0.000875559	26	28.2922	0.00198172	1.38809e-07	9.72281e-12	6.81031e-16	4.77026e-20	3.34132e-24	2.34041e-28	1.63934e-32	1.14827e-36	8.04301e-41	5.6337e-45	3.94611e-49	2.76404e-53	1.93606e-57	1.35611e-61	9.49882e-66	6.65342e-70	4.66037e-74	3.26434e-78	2.2865e-82	28.2942	28.2942
			0.000895771	26.25	28.5765	0.00204784	1.46752e-07	1.05165e-11	7.53629e-16	5.40063e-20	3.87019e-24	2.77344e-28	1.98749e-32	1.42427e-36	1.02066e-40	7.31421e-45	5.24149e-49	3.75614e-53	2.69171e-57	1.92893e-61	1.3823e-65	9.90581e-70	7.09867e-74	5.08703e-78	3.64545e-82	28.5786	28.5786
			0.000916392	26.5	28.8637	0.00211604	1.5513e-07	1.13728e-11	8.33753e-16	6.11236e-20	4.48106e-24	3.28512e-28	2.40837e-32	1.76561e-36	1.29439e-40	9.48937e-45	6.95678e-49	5.10011e-53	3.73896e-57	2.74109e-61	2.00953e-65	1.47321e-69	1.08003e-73	7.91786e-78	5.8047e-82	28.8658	28.8658
			0.00093743	26.75	29.1538	0.00218637	1.63966e-07	1.22965e-11	9.22168e-16	6.91574e-20	5.18642e-24	3.88952e-28	2.91692e-32	2.18753e-36	1.64052e-40	1.2303e-44	9.22655e-49	6.9194e-53	5.18916e-57	3.89158e-61	2.91846e-65	2.18868e-69	1.64139e-73	1.23095e-77	9.23143e-82	29.156	29.156
			0.000958892	27	29.4468	0.0022589	1.73284e-07	1.32928e-11	1.01971e-15	7.82234e-20	6.00063e-24	4.60316e-28	3.53115e-32	2.70879e-36	2.07795e-40	1.59403e-44	1.2228e-48	9.38027e-53	7.19573e-57	5.51994e-61	4.23443e-65	3.24829e-69	2.4918e-73	1.9115e-77	1.46634e-81	29.4491	29.4491
			0.000980788	27.25	29.7427	0.00233371	1.8311e-07	1.43674e-11	1.12731e-15	8.84519e-20	6.94021e-24	5.4455e-28	4.27271e-32	3.3525e-36	2.63047e-40	2.06395e-44	1.61944e-48	1.27066e-52	9.96999e-57	7.82276e-61	6.13797e-65	4.81604e-69	3.77881e-73	2.96497e-77	2.32641e-81	29.7451	29.7451
			0.00100313	27.5	30.0417	0.00241085	1.93471e-07	1.55261e-11	1.24597e-15	9.99891e-20	8.02414e-24	6.43938e-28	5.16761e-32	4.14702e-36	3.32799e-40	2.67071e-44	2.14325e-48	1.71996e-52	1.38027e-56	1.10767e-60	8.88907e-65	7.13349e-69	5.72464e-73	4.59403e-77	3.68671e-81	30.0441	30.0441
			0.00102592	27.75	30.3436	0.0024904	2.04395e-07	1.67754e-11	1.37681e-15	1.13e-19	9.27424e-24	7.61168e-28	6.24716e-32	5.12725e-36	4.2081e-40	3.45373e-44	2.83459e-48	2.32644e-52	1.90939e-56	1.5671e-60	1.28617e-64	1.0556e-68	8.66367e-73	7.11056e-77	5.83587e-81	30.3461	30.3461
			0.00104917	28	30.6485	0.00257243	2.15913e-07	1.81223e-11	1.52106e-15	1.27668e-19	1.07156e-23	8.99395e-28	7.54892e-32	6.33606e-36	5.31806e-40	4.46363e-44	3.74647e-48	3.14454e-52	2.63931e-56	2.21526e-60	1.85934e-64	1.56061e-68	1.30987e-72	1.09942e-76	9.22778e-81	30.6511	30.6511
			0.00107289	28.25	30.9566	0.00265703	2.28055e-07	1.95742e-11	1.68007e-15	1.44202e-19	1.2377e-23	1.06233e-27	9.11805e-32	7.8261e-36	6.71721e-40	5.76544e-44	4.94853e-48	4.24737e-52	3.64555e-56	3.12901e-60	2.68566e-64	2.30512e-68	1.97851e-72	1.69817e-76	1.45756e-80	30.9592	30.9592
			0.00109709	28.5	31.2677	0.00274426	2.40855e-07	2.11391e-11	1.85531e-15	1.62835e-19	1.42915e-23	1.25432e-27	1.10087e-31	9.66203e-36	8.48005e-40	7.44267e-44	6.53219e-48	5.7331e-52	5.03176e-56	4.41621e-60	3.87597e-64	3.40181e-68	2.98566e-72	2.62042e-76	2.29986e-80	31.2704	31.2704
			0.00112177	28.75	31.5819	0.00283422	2.54348e-07	2.28257e-11	2.04842e-15	1.83829e-19	1.64971e-23	1.48048e-27	1.32861e-31	1.19232e-35	1.07001e-39	9.60246e-44	8.61742e-48	7.73343e-52	6.94012e-56	6.22819e-60	5.58929e-64	5.01593e-68	4.50139e-72	4.03963e-76	3.62524e-80	31.5848	31.5848
			0.00114696	29	31.8993	0.00292698	2.6857e-07	2.46431e-11	2.26117e-15	2.07478e-19	1.90375e-23	1.74682e-27	1.60282e-31	1.4707e-35	1.34946e-39	1.23822e-43	1.13615e-47	1.0425e-51	9.56563e-56	8.77711e-60	8.05359e-64	7.38971e-68	6.78056e-72	6.22162e-76	5.70875e-80	31.9023	31.9023
			0.00117265	29.25	32.2199	0.00302263	2.8356e-07	2.66014e-11	2.49554e-15	2.34113e-19	2.19627e-23	2.06037e-27	1.93288e-31	1.81328e-35	1.70108e-39	1.59583e-43	1.49708e-47	1.40445e-51	1.31755e-55	1.23602e-59	1.15954e-63	1.08779e-67	1.02048e-71	9.5734e-76	8.98103e-80	32.2229	32.2229
			0.00119887	29.5	32.5437	0.00312125	2.99358e-07	2.87113e-11	2.75369e-15	2.64105e-19	2.53301e-23	2.4294e-27	2.33003e-31	2.23472e-35	2.14331e-39	2.05564e-43	1.97155e-47	1.8909e-51	1.81356e-55	1.73937e-59	1.66822e-63	1.59999e-67	1.53454e-71	1.47177e-75	1.41157e-79	32.5469	32.5469
			0.00122561	29.75	32.8708	0.00322295	3.16007e-07	3.09842e-11	3.03797e-15	2.9787e-19	2.92059e-23	2.86361e-27	2.80774e-31	2.75296e-35	2.69925e-39	2.64659e-43	2.59496e-47	2.54433e-51	2.49469e-55	2.44602e-59	2.3983e-63	2.35151e-67	2.30563e-71	2.26065e-75	2.21654e-79	32.874	32.874
			0.0012529	30	33.2012	0.00332781	3.33552e-07	3.34325e-11	3.351e-15	3.35877e-19	3.36655e-23	3.37436e-27	3.38218e-31	3.39002e-35	3.39787e-39	3.40575e-43	3.41364e-47	3.42155e-51	3.42948e-55	3.43743e-59	3.4454e-63	3.45338e-67	3.46139e-71	3.46941e-75	3.47745e-79	33.2045	33.2045
			0.00128073	30.25	33.5348	0.00343593	3.52041e-07	3.60696e-11	3.69564e-15	3.7865e-19	3.8796e-23	3.97498e-27	4.07271e-31	4.17284e-35	4.27543e-39	4.38055e-43	4.48825e-47	4.5986e-51	4.71166e-55	4.8275e-59	4.94619e-63	5.06779e-67	5.19239e-71	5.32005e-75	5.45085e-79	33.5383	33.5383
			0.00130913	30.5	33.8719	0.00354742	3.71522e-07	3.89097e-11	4.07503e-15	4.26779e-19	4.46968e-23	4.68111e-27	4.90255e-31	5.13446e-35	5.37734e-39	5.63171e-43	5.89811e-47	6.17711e-51	6.46932e-55	6.77534e-59	7.09584e-63	7.4315e-67	7.78305e-71	8.15121e-75	8.5368e-79	33.8754	33.8754
			0.0013381	30.75	34.2123	0.00366236	3.92049e-07	4.19681e-11	4.49261e-15	4.80925e-19	5.14821e-23	5.51106e-27	5.89949e-31	6.31529e-35	6.7604e-39	7.23688e-43	7.74695e-47	8.29296e-51	8.87746e-55	9.50315e-59	1.01729e-62	1.08899e-66	1.16575e-70	1.24791e-74	1.33587e-78	34.216	34.216
			0.00136766	31	34.5561	0.00378088	4.13676e-07	4.52614e-11	4.95217e-15	5.4183e-19	5.9283e-23	6.48631e-27	7.09684e-31	7.76484e-35	8.49572e-39	9.29539e-43	1.01703e-46	1.11276e-50	1.2175e-54	1.3321e-58	1.45749e-62	1.59468e-66	1.74478e-70	1.90901e-74	2.0887e-78	34.5599	34.5599
			0.00139781	31.25	34.9034	0.00390307	4.36461e-07	4.88072e-11	5.45787e-15	6.10325e-19	6.82496e-23	7.63201e-27	8.53449e-31	9.54369e-35	1.06722e-38	1.19342e-42	1.33454e-46	1.49235e-50	1.66882e-54	1.86616e-58	2.08683e-62	2.3336e-66	2.60954e-70	2.91812e-74	3.26318e-78	34.9073	34.9073
			0.00142857	31.5	35.2542	0.00402906	4.60465e-07	5.26247e-11	6.01427e-15	6.87346e-19	7.8554e-23	8.97762e-27	1.02602e-30	1.17259e-34	1.34011e-38	1.53156e-42	1.75035e-46	2.00041e-50	2.28619e-54	2.61279e-58	2.98605e-62	3.41264e-66	3.90017e-70	4.45735e-74	5.09412e-78	35.2582	35.2582
			0.00145996	31.75	35.6085	0.00415896	4.85753e-07	5.67343e-11	6.62638e-15	7.7394e-19	9.03936e-23	1.05577e-26	1.2331e-30	1.44022e-34	1.68213e-38	1.96467e-42	2.29468e-46	2.68011e-50	3.13028e-54	3.65606e-58	4.27016e-62	4.9874e-66	5.82512e-70	6.80355e-74	7.94632e-78	35.6127	35.6127
			0.00149198	32	35.9664	0.00429288	5.12391e-07	6.1158e-11	7.29971e-15	8.7128e-19	1.03994e-22	1.24126e-26	1.48154e-30	1.76834e-34	2.11066e-38	2.51925e-42	3.00693e-46	3.58901e-50	4.28378e-54	5.11304e-58	6.10283e-62	7.28423e-66	8.69433e-70	1.03774e-73	1.23863e-77	35.9707	35.9707
			0.00152464	32.25	36.3279	0.00443096	5.4045e-07	6.59195e-11	8.04029e-15	9.80685e-19	1.19616e-22	1.45897e-26	1.77952e-30	2.17051e-34	2.6474e-38	3.22907e-42	3.93854e-46	4.80389e-50	5.85937e-54	7.14676e-58	8.717e-62	1.06322e-65	1.29683e-69	1.58176e-73	1.9293e-77	36.3323	36.3323
			0.00155797	32.5	36.693	0.00457332	5.70006e-07	7.10441e-11	8.85475e-15	1.10363e-18	1.37554e-22	1.71443e-26	2.13683e-30	2.66328e-34	3.31945e-38	4.13727e-42	5.15659e-46	6.42704e-50	8.01049e-54	9.98407e-58	1.24439e-61	1.55097e-65	1.93309e-69	2.40935e-73	3.00296e-77	36.6975	36.6975
			0.00159197	32.75	37.0617	0.00472008	6.01136e-07	7.65591e-11	9.75035e-15	1.24178e-18	1.58149e-22	2.01415e-26	2.56516e-30	3.26692e-34	4.16066e-38	5.2989e-42	6.74853e-46	8.59474e-50	1.0946e-53	1.39406e-57	1.77543e-61	2.26114e-65	2.87972e-69	3.66754e-73	4.67088e-77	37.0665	37.0665
			0.00162665	33	37.4342	0.00487139	6.33924e-07	8.24938e-11	1.07351e-14	1.39698e-18	1.81792e-22	2.36569e-26	3.07852e-30	4.00615e-34	5.21328e-38	6.78415e-42	8.82835e-46	1.14885e-49	1.49502e-53	1.9455e-57	2.53172e-61	3.29458e-65	4.28731e-69	5.57916e-73	7.26028e-77	37.4391	37.4391
			0.00166204	33.25	37.8104	0.00502738	6.68456e-07	8.88798e-11	1.18177e-14	1.57132e-18	2.08927e-22	2.77795e-26	3.69365e-30	4.91118e-34	6.53004e-38	8.68254e-42	1.15446e-45	1.535e-49	2.04098e-53	2.71374e-57	3.60827e-61	4.79766e-65	6.3791e-69	8.48184e-73	1.12777e-76	37.8155	37.8155
			0.00169814	33.5	38.1904	0.00518821	7.04823e-07	9.57508e-11	1.30078e-14	1.76713e-18	2.40066e-22	3.26132e-26	4.43053e-30	6.01892e-34	8.17675e-38	1.11082e-41	1.50906e-45	2.05007e-49	2.78504e-53	3.7835e-57	5.13992e-61	6.98263e-65	9.48597e-69	1.28868e-72	1.75068e-76	38.1956	38.1956
			0.00173497	33.75	38.5743	0.005354	7.43121e-07	1.03143e-10	1.4316e-14	1.98702e-18	2.75793e-22	3.82794e-26	5.31308e-30	7.37441e-34	1.02355e-37	1.42066e-41	1.97183e-45	2.73685e-49	3.79868e-53	5.27246e-57	7.31804e-61	1.01572e-64	1.4098e-68	1.95676e-72	2.71593e-76	38.5796	38.5796
			0.00177254	34	38.9619	0.00552493	7.83453e-07	1.11096e-10	1.57538e-14	2.23394e-18	3.1678e-22	4.49204e-26	6.36985e-30	9.03265e-34	1.28086e-37	1.8163e-41	2.57557e-45	3.65224e-49	5.179e-53	7.34399e-57	1.0414e-60	1.47674e-64	2.09407e-68	2.96945e-72	4.21078e-76	38.9675	38.9675
			0.00181087	34.25	39.3535	0.00570114	8.25923e-07	1.19651e-10	1.73339e-14	2.51115e-18	3.63791e-22	5.27023e-26	7.63497e-30	1.10608e-33	1.60237e-37	2.32136e-41	3.36294e-45	4.87189e-49	7.0579e-53	1.02248e-56	1.48126e-60	2.1459e-64	3.10876e-68	4.50366e-72	6.52445e-76	39.3592	39.3592
			0.00184998	34.5	39.749	0.00588279	8.70644e-07	1.28854e-10	1.90702e-14	2.82236e-18	4.17704e-22	6.18196e-26	9.1492e-30	1.35407e-33	2.004e-37	2.96589e-41	4.38947e-45	6.49634e-49	9.61448e-53	1.42293e-56	2.10591e-60	3.11672e-64	4.61269e-68	6.82671e-72	1.01034e-75	39.7549	39.7549
			0.00188988	34.75	40.1485	0.00607006	9.17734e-07	1.38752e-10	2.0978e-14	3.17167e-18	4.79525e-22	7.24995e-26	1.09612e-29	1.65723e-33	2.50557e-37	3.78817e-41	5.72735e-45	8.65919e-49	1.30918e-52	1.97936e-56	2.9926e-60	4.52451e-64	6.84062e-68	1.03423e-71	1.56366e-75	40.1546	40.1546
			0.00193058	35	40.552	0.00626311	9.67316e-07	1.49398e-10	2.30741e-14	3.56371e-18	5.50402e-22	8.50077e-26	1.31291e-29	2.02775e-33	3.13179e-37	4.83693e-41	7.47047e-45	1.15379e-48	1.78198e-52	2.75221e-56	4.2507e-60	6.56505e-64	1.01395e-67	1.56601e-71	2.41864e-75	40.5583	40.5583
			0.00197211	35.25	40.9596	0.00646213	1.01952e-06	1.60848e-10	2.53768e-14	4.00366e-18	6.31651e-22	9.96546e-26	1.57224e-29	2.48049e-33	3.91344e-37	6.17417e-41	9.7409e-45	1.53681e-48	2.4246e-52	3.82525e-56	6.03504e-60	9.52139e-64	1.50218e-67	2.36996e-71	3.73905e-75	40.966	40.966
			0.00201447	35.5	41.3712	0.00666729	1.07448e-06	1.73161e-10	2.79063e-14	4.49731e-18	7.24776e-22	1.16803e-25	1.88237e-29	3.03359e-33	4.88886e-37	7.87877e-41	1.26972e-44	2.04626e-48	3.2977e-52	5.3145e-56	8.56472e-60	1.38027e-63	2.22441e-67	3.58481e-71	5.77719e-75	41.3779	41.3779
			0.00205769	35.75	41.787	0.00687878	1.13235e-06	1.86402e-10	3.06847e-14	5.05117e-18	8.31499e-22	1.36877e-25	2.25321e-29	3.70913e-33	6.1058e-37	1.00511e-40	1.65456e-44	2.72366e-48	4.48356e-52	7.38062e-56	1.21496e-59	2.00001e-63	3.29233e-67	5.41968e-71	8.92161e-75	41.7939	41.7939
			0.00210178	36	42.207	0.00709679	1.19327e-06	2.0064e-10	3.37362e-14	5.6725e-18	9.5379e-22	1.60373e-25	2.69655e-29	4.53406e-33	7.62369e-37	1.28187e-40	2.15537e-44	3.62409e-48	6.09365e-52	1.0246e-55	1.7228e-59	2.89675e-63	4.87068e-67	8.1897e-71	1.37704e-74	42.2141	42.2141
			0.00214677	36.25	42.6311	0.00732153	1.25741e-06	2.1595e-10	3.70875e-14	6.36946e-18	1.0939e-21	1.87868e-25	3.22647e-29	5.54119e-33	9.51652e-37	1.63438e-40	2.80691e-44	4.82063e-48	8.27902e-52	1.42185e-55	2.44191e-59	4.19377e-63	7.20244e-67	1.23696e-70	2.12437e-74	42.6385	42.6385
			0.00219266	36.5	43.0596	0.00755321	1.32493e-06	2.3241e-10	4.07677e-14	7.15117e-18	1.25441e-21	2.20039e-25	3.85977e-29	6.77054e-33	1.18764e-36	2.08327e-40	3.65433e-44	6.41016e-48	1.12442e-51	1.97239e-55	3.45982e-59	6.06897e-63	1.06458e-66	1.8674e-70	3.27566e-74	43.0671	43.0671
			0.00223948	36.75	43.4924	0.00779202	1.39601e-06	2.50106e-10	4.48087e-14	8.02786e-18	1.43826e-21	2.57676e-25	4.61649e-29	8.27083e-33	1.48179e-36	2.65475e-40	4.75621e-44	8.52115e-48	1.52664e-51	2.7351e-55	4.90016e-59	8.77905e-63	1.57284e-66	2.81788e-70	5.04847e-74	43.5001	43.5001
			0.00228725	37	43.9295	0.0080382	1.47083e-06	2.69132e-10	4.92456e-14	9.01095e-18	1.64882e-21	3.01701e-25	5.52051e-29	1.01014e-32	1.84835e-36	3.38211e-40	6.18858e-44	1.13239e-47	2.07204e-51	3.7914e-55	6.9375e-59	1.26942e-62	2.32278e-66	4.25023e-70	7.77705e-74	43.9375	43.9375
			0.00233598	37.25	44.371	0.00829196	1.54959e-06	2.89584e-10	5.41169e-14	1.01133e-17	1.88995e-21	3.5319e-25	6.60035e-29	1.23346e-32	2.30507e-36	4.30768e-40	8.05011e-44	1.50439e-47	2.81137e-51	5.25384e-55	9.81829e-59	1.83482e-62	3.42889e-66	6.40784e-70	1.19748e-73	44.3792	44.3792
			0.00238569	37.5	44.8169	0.00855354	1.63249e-06	3.11569e-10	5.94647e-14	1.13492e-17	2.16605e-21	4.13402e-25	7.89e-29	1.50585e-32	2.87399e-36	5.48517e-40	1.04687e-43	1.99801e-47	3.81332e-51	7.27792e-55	1.38903e-58	2.65104e-62	5.05965e-66	9.65662e-70	1.84302e-73	44.8254	44.8254
			0.00243641	37.75	45.2673	0.00882318	1.71975e-06	3.35202e-10	6.53352e-14	1.27347e-17	2.48215e-21	4.83804e-25	9.42996e-29	1.83802e-32	3.58254e-36	6.98283e-40	1.36104e-43	2.65285e-47	5.17075e-51	1.00785e-54	1.96442e-58	3.82891e-62	7.46304e-66	1.45464e-69	2.83529e-73	45.2761	45.2761
			0.00248816	38	45.7223	0.00910113	1.8116e-06	3.60604e-10	7.1779e-14	1.42878e-17	2.84402e-21	5.66109e-25	1.12685e-28	2.24303e-32	4.46481e-36	8.8873e-40	1.76904e-43	3.52132e-47	7.00926e-51	1.39521e-54	2.7772e-58	5.52809e-62	1.10038e-65	2.19033e-69	4.35991e-73	45.7314	45.7314
			0.00254094	38.25	46.1818	0.00938763	1.90827e-06	3.87906e-10	7.88517e-14	1.60286e-17	3.25823e-21	6.62319e-25	1.34633e-28	2.73676e-32	5.56317e-36	1.13086e-39	2.29876e-43	4.67281e-47	9.49868e-51	1.93085e-54	3.92495e-58	7.97846e-62	1.62183e-65	3.29677e-69	6.70154e-73	46.1912	46.1912
			0.0025948	38.5	46.6459	0.00968294	2.01002e-06	4.17249e-10	8.66142e-14	1.79797e-17	3.7323e-21	7.74767e-25	1.60829e-28	3.33856e-32	6.93031e-36	1.43862e-39	2.98635e-43	6.19918e-47	1.28685e-50	2.6713e-54	5.54519e-58	1.15109e-61	2.38948e-65	4.96019e-69	1.02966e-72	46.6556	46.6556
			0.00264974	38.75	47.1147	0.00998735	2.11711e-06	4.48785e-10	9.51332e-14	2.01663e-17	4.27484e-21	9.06178e-25	1.92091e-28	4.07194e-32	8.63168e-36	1.82974e-39	3.87867e-43	8.22199e-47	1.74289e-50	3.69458e-54	7.83175e-58	1.66017e-61	3.51922e-65	7.46003e-69	1.58137e-72	47.1247	47.1247
			0.0027058	39	47.5882	0.0103011	2.22982e-06	4.82675e-10	1.04482e-13	2.26165e-17	4.89566e-21	1.05973e-24	2.29394e-28	4.96554e-32	1.07486e-35	2.32668e-39	5.03643e-43	1.0902e-46	2.3599e-50	5.10832e-54	1.10577e-57	2.39359e-61	5.18125e-65	1.12155e-68	2.42775e-72	47.5985	47.5985
			0.00276298	39.25	48.0665	0.0106246	2.34844e-06	5.19095e-10	1.1474e-13	2.5362e-17	5.60598e-21	1.23914e-24	2.73898e-28	6.0542e-32	1.33821e-35	2.95797e-39	6.53825e-43	1.44521e-46	3.19446e-50	7.061e-54	1.56075e-57	3.44987e-61	7.62555e-65	1.68554e-68	3.7257e-72	48.0771	48.0771
			0.00282132	39.5	48.5496	0.0109579	2.47327e-06	5.58232e-10	1.25996e-13	2.84381e-17	6.41865e-21	1.44873e-24	3.26986e-28	7.38027e-32	1.66577e-35	3.75975e-39	8.48597e-43	1.91533e-46	4.32302e-50	9.75732e-54	2.20229e-57	4.97069e-61	1.12191e-64	2.53223e-68	5.71539e-72	48.5605	48.5605
			0.00288084	39.75	49.0375	0.0113015	2.60464e-06	6.00285e-10	1.38346e-13	3.18843e-17	7.3483e-21	1.69354e-24	3.90307e-28	8.99531e-32	2.07313e-35	4.77788e-39	1.10115e-42	2.53779e-46	5.84877e-50	1.34795e-53	3.10659e-57	7.15969e-61	1.65008e-64	3.80289e-68	8.76442e-72	49.0488	49.0488
			0.00294157	40	49.5303	0.0116557	2.74289e-06	6.45471e-10	1.51896e-13	3.57449e-17	8.41168e-21	1.97948e-24	4.65822e-28	1.0962e-31	2.57963e-35	6.07052e-39	1.42855e-42	3.36173e-46	7.91101e-50	1.86166e-53	4.38096e-57	1.03095e-60	2.42609e-64	5.7092e-68	1.34352e-71	49.542	49.542
			0.00300352	40.25	50.0281	0.0120208	2.88838e-06	6.94022e-10	1.66761e-13	4.00694e-17	9.62793e-21	2.31341e-24	5.55869e-28	1.33565e-31	3.20931e-35	7.71138e-39	1.8529e-42	4.45217e-46	1.06977e-49	2.57046e-53	6.17633e-57	1.48406e-60	3.56591e-64	8.56821e-68	2.05878e-71	50.0401	50.0401
			0.00306672	40.5	50.5309	0.0123971	3.04147e-06	7.46186e-10	1.83067e-13	4.49132e-17	1.10189e-20	2.70334e-24	6.63231e-28	1.62715e-31	3.99201e-35	9.79388e-39	2.4028e-42	5.89497e-46	1.44626e-49	3.5482e-53	8.70507e-57	2.13568e-60	5.23961e-64	1.28547e-67	3.15374e-71	50.5433	50.5433
			0.00313119	40.75	51.0387	0.012785	3.20258e-06	8.0223e-10	2.00955e-13	5.03383e-17	1.26095e-20	3.15862e-24	7.91221e-28	1.98197e-31	4.96475e-35	1.24365e-38	3.11528e-42	7.80362e-46	1.95477e-49	4.89661e-53	1.22658e-56	3.07252e-60	7.69653e-64	1.92794e-67	4.82941e-71	51.0515	51.0515
			0.00319697	41	51.5517	0.0131847	3.3721e-06	8.62441e-10	2.20576e-13	5.6414e-17	1.44283e-20	3.69015e-24	9.43785e-28	2.4138e-31	6.17349e-35	1.57892e-38	4.0382e-42	1.0328e-45	2.64147e-49	6.75576e-53	1.72784e-56	4.41908e-60	1.13021e-63	2.89061e-67	7.39296e-71	51.5649	51.5649
			0.00326408	41.25	52.0698	0.0135968	3.55048e-06	9.27125e-10	2.42097e-13	6.32178e-17	1.65078e-20	4.31063e-24	1.12562e-27	2.93929e-31	7.67527e-35	2.00421e-38	5.23353e-42	1.36661e-45	3.56859e-49	9.31853e-53	2.43331e-56	6.35402e-60	1.6592e-63	4.33262e-67	1.13136e-70	52.0834	52.0834
			0.00333254	41.5	52.5931	0.0140215	3.73818e-06	9.96613e-10	2.657e-13	7.08367e-17	1.88853e-20	5.03489e-24	1.34232e-27	3.57867e-31	9.54086e-35	2.54363e-38	6.7814e-42	1.80794e-45	4.82004e-49	1.28504e-52	3.42596e-56	9.13373e-60	2.43509e-63	6.49202e-67	1.7308e-70	52.6071	52.6071
			0.00340239	41.75	53.1217	0.0144593	3.93568e-06	1.07126e-09	2.91587e-13	7.93675e-17	2.16031e-20	5.88019e-24	1.60054e-27	4.35652e-31	1.18581e-34	3.22766e-38	8.78541e-42	2.39131e-45	6.50894e-49	1.77168e-52	4.82235e-56	1.3126e-59	3.57279e-63	9.72481e-67	2.64701e-70	53.1361	53.1361
			0.00347365	42	53.6556	0.0149104	4.14349e-06	1.15144e-09	3.19977e-13	8.89189e-17	2.47099e-20	6.86667e-24	1.90819e-27	5.30271e-31	1.47358e-34	4.09496e-38	1.13796e-41	3.16229e-45	8.78774e-49	2.44204e-52	6.78624e-56	1.88584e-59	5.2406e-63	1.45632e-66	4.047e-70	53.6705	53.6705
			0.00354635	42.25	54.1948	0.0153755	4.36214e-06	1.23757e-09	3.51109e-13	9.96124e-17	2.82608e-20	8.01781e-24	2.27471e-27	6.45354e-31	1.83092e-34	5.19446e-38	1.47371e-41	4.18102e-45	1.18619e-48	3.36531e-52	9.54764e-56	2.70874e-59	7.6849e-63	2.18027e-66	6.18558e-70	54.2102	54.2102
			0.00362051	42.5	54.7395	0.0158548	4.5922e-06	1.33009e-09	3.85248e-13	1.11584e-16	3.23192e-20	9.36097e-24	2.71132e-27	7.8531e-31	2.27458e-34	6.58811e-38	1.90819e-41	5.52689e-45	1.60082e-48	4.63662e-52	1.34295e-55	3.88975e-59	1.12663e-62	3.26318e-66	9.45151e-70	54.7553	54.7553
			0.00369618	42.75	55.2896	0.0163488	4.83425e-06	1.42946e-09	4.22683e-13	1.24985e-16	3.69573e-20	1.09281e-23	3.23136e-27	9.55494e-31	2.82534e-34	8.35437e-38	2.47034e-41	7.30464e-45	2.15994e-48	6.38682e-52	1.88854e-55	5.58432e-59	1.65125e-62	4.88265e-66	1.44377e-69	55.306	55.306
			0.00377337	43	55.8453	0.016858	5.08892e-06	1.53619e-09	4.63729e-13	1.39986e-16	4.22574e-20	1.27562e-23	3.85071e-27	1.16241e-30	3.50897e-34	1.05925e-37	3.19756e-41	9.65246e-45	2.91378e-48	8.79583e-52	2.65519e-55	8.01522e-59	2.41955e-62	7.30389e-66	2.20482e-69	55.8621	55.8621
			0.00385212	43.25	56.4065	0.0173828	5.35685e-06	1.65082e-09	5.08733e-13	1.56776e-16	4.83136e-20	1.48888e-23	4.58828e-27	1.41397e-30	4.35742e-34	1.34283e-37	4.13818e-41	1.27526e-44	3.92998e-48	1.2111e-51	3.73224e-55	1.15016e-58	3.54446e-62	1.0923e-65	3.36612e-69	56.4239	56.4239
			0.00393247	43.5	56.9734	0.0179237	5.63874e-06	1.77393e-09	5.58074e-13	1.75569e-16	5.52334e-20	1.73763e-23	5.46653e-27	1.71975e-30	5.4103e-34	1.70206e-37	5.35465e-41	1.68456e-44	5.29957e-48	1.66723e-51	5.24506e-55	1.65008e-58	5.19111e-62	1.63311e-65	5.13772e-69	56.9914	56.9914
			0.00401443	43.75	57.546	0.0184812	5.93531e-06	1.90615e-09	6.12169e-13	1.96601e-16	6.31393e-20	2.02775e-23	6.5122e-27	2.09142e-30	6.7167e-34	2.1571e-37	6.92762e-41	2.22484e-44	7.14516e-48	2.2947e-51	7.36953e-55	2.36676e-58	7.60095e-62	2.44108e-65	7.83964e-69	57.5645	57.5645
			0.00409805	44	58.1244	0.0190557	6.24732e-06	2.04815e-09	6.71473e-13	2.20139e-16	7.21712e-20	2.36609e-23	7.7571e-27	2.54312e-30	8.33747e-34	2.73339e-37	8.96127e-41	2.9379e-44	9.63174e-48	3.15771e-51	1.03524e-54	3.39397e-58	1.11269e-61	3.6479e-65	1.19594e-68	58.1434	58.1434
			0.00418336	44.25	58.7085	0.0196479	6.57556e-06	2.20064e-09	7.36485e-13	2.46479e-16	8.24889e-20	2.76065e-23	9.23905e-27	3.09202e-30	1.03481e-33	3.46317e-37	1.15902e-40	3.87888e-44	1.29814e-47	4.34447e-51	1.45396e-54	4.86596e-58	1.62849e-61	5.45005e-65	1.82396e-68	58.7282	58.7282
			0.0042704	44.5	59.2986	0.0202583	6.92088e-06	2.36439e-09	8.07752e-13	2.75954e-16	9.42747e-20	3.22073e-23	1.1003e-26	3.75899e-30	1.28419e-33	4.3872e-37	1.49881e-40	5.12041e-44	1.7493e-47	5.97615e-51	2.04165e-54	6.97491e-58	2.38285e-61	8.14059e-65	2.78109e-68	59.3188	59.3188
			0.00435919	44.75	59.8945	0.0208873	7.28416e-06	2.54024e-09	8.85873e-13	3.08935e-16	1.07737e-19	3.75716e-23	1.31025e-26	4.56932e-30	1.59348e-33	5.55704e-37	1.93794e-40	6.75827e-44	2.35685e-47	8.21917e-51	2.86631e-54	9.99585e-58	3.48591e-61	1.21566e-64	4.23944e-68	59.9154	59.9154
			0.00444978	45	60.4965	0.0215357	7.66632e-06	2.72907e-09	9.71502e-13	3.45838e-16	1.23112e-19	4.38257e-23	1.56012e-26	5.55375e-30	1.97704e-33	7.0379e-37	2.50537e-40	8.91867e-44	3.17489e-47	1.1302e-50	4.02333e-54	1.43223e-57	5.0985e-61	1.81498e-64	6.46099e-68	60.518	60.518
			0.0045422	45.25	61.1045	0.0222039	8.06835e-06	2.93184e-09	1.06536e-12	3.87126e-16	1.40672e-19	5.11168e-23	1.85746e-26	6.74956e-30	2.45263e-33	8.91225e-37	3.2385e-40	1.17679e-43	4.27617e-47	1.55386e-50	5.64634e-54	2.05174e-57	7.45553e-61	2.70916e-64	9.84442e-68	61.1267	61.1267
			0.00463648	45.5	61.7186	0.0228926	8.49127e-06	3.14957e-09	1.16823e-12	4.33319e-16	1.60726e-19	5.96162e-23	2.21127e-26	8.20202e-30	3.04228e-33	1.12844e-36	4.18558e-40	1.55251e-43	5.75854e-47	2.13595e-50	7.92263e-54	2.93865e-57	1.09e-60	4.04301e-64	1.49963e-67	61.7415	61.7415
			0.00473267	45.75	62.3389	0.0236023	8.93616e-06	3.38335e-09	1.28098e-12	4.84997e-16	1.83626e-19	6.95234e-23	2.63225e-26	9.96605e-30	3.77328e-33	1.42861e-36	5.40893e-40	2.04789e-43	7.75359e-47	2.93562e-50	1.11146e-53	4.20815e-57	1.59326e-60	6.0323e-64	2.28391e-67	62.3625	62.3625
			0.0048308	46	62.9654	0.0243338	9.40416e-06	3.63437e-09	1.40455e-12	5.42809e-16	2.09776e-19	8.10708e-23	3.1331e-26	1.21083e-29	4.67942e-33	1.80843e-36	6.98891e-40	2.70096e-43	1.04382e-46	4.03401e-50	1.559e-53	6.02496e-57	2.32843e-60	8.99855e-64	3.47761e-67	62.9897	62.9897
			0.00493091	46.25	63.5982	0.0250878	9.89645e-06	3.90388e-09	1.53998e-12	6.07479e-16	2.39634e-19	9.45292e-23	3.72892e-26	1.47096e-29	5.80254e-33	2.28895e-36	9.02927e-40	3.5618e-43	1.40504e-46	5.54249e-50	2.18636e-53	8.62461e-57	3.40218e-60	1.34207e-63	5.29409e-67	63.6233	63.6233
			0.00503305	46.5	64.2374	0.0258648	1.04143e-05	4.19325e-09	1.68839e-12	6.79819e-16	2.73725e-19	1.10214e-22	4.43769e-26	1.78681e-29	7.19448e-33	2.89681e-36	1.16638e-39	4.69638e-43	1.89097e-46	7.61387e-50	3.06568e-53	1.23438e-56	4.97014e-60	2.0012e-63	8.0577e-67	64.2632	64.2632
			0.00513725	46.75	64.883	0.0266656	1.0959e-05	4.50394e-09	1.85103e-12	7.60735e-16	3.12647e-19	1.28492e-22	5.28075e-26	2.17028e-29	8.91942e-33	3.6657e-36	1.50653e-39	6.19153e-43	2.5446e-46	1.04578e-49	4.29794e-53	1.76637e-56	7.25941e-60	2.98347e-63	1.22615e-66	64.9096	64.9096
			0.00524355	47	65.535	0.0274909	1.1532e-05	4.8375e-09	2.02925e-12	8.5124e-16	3.57082e-19	1.4979e-22	6.28346e-26	2.63581e-29	1.10568e-32	4.63816e-36	1.94564e-39	8.16164e-43	3.42368e-46	1.43618e-49	6.02455e-53	2.5272e-56	1.06012e-59	4.44704e-63	1.86546e-66	65.5626	65.5626
			0.00535201	47.25	66.1937	0.0283415	1.21347e-05	5.1956e-09	2.22455e-12	9.52465e-16	4.07808e-19	1.74607e-22	7.47599e-26	3.20092e-29	1.37051e-32	5.86797e-36	2.51243e-39	1.07573e-42	4.60583e-46	1.97203e-49	8.44347e-53	3.61516e-56	1.54787e-59	6.62736e-63	2.83757e-66	66.222	66.222
			0.00546265	47.5	66.8589	0.0292182	1.27687e-05	5.58006e-09	2.43855e-12	1.06568e-15	4.65713e-19	2.03522e-22	8.89417e-26	3.88686e-29	1.6986e-32	7.42309e-36	3.24398e-39	1.41766e-42	6.19533e-46	2.70743e-49	1.18318e-52	5.17064e-56	2.25963e-59	9.87485e-63	4.31543e-66	66.8882	66.8882
			0.00557553	47.75	67.5309	0.0301216	1.34355e-05	5.9928e-09	2.67304e-12	1.19229e-15	5.31811e-19	2.3721e-22	1.05806e-25	4.71938e-29	2.10504e-32	9.38937e-36	4.18806e-39	1.86805e-42	8.33229e-46	3.71655e-49	1.65774e-52	7.39421e-56	3.29813e-59	1.4711e-62	6.56174e-66	67.561	67.561
			0.00569068	48	68.2096	0.0310527	1.41369e-05	6.43589e-09	2.92997e-12	1.33388e-15	6.07257e-19	2.76456e-22	1.25858e-25	5.72975e-29	2.6085e-32	1.18753e-35	5.40629e-39	2.46124e-42	1.12049e-45	5.10109e-49	2.32229e-52	1.05724e-55	4.81311e-59	2.19119e-62	9.97551e-66	68.2407	68.2407
			0.00580817	48.25	68.8951	0.0320124	1.48747e-05	6.91156e-09	3.21148e-12	1.49223e-15	6.93368e-19	3.22176e-22	1.497e-25	6.95587e-29	3.23207e-32	1.50179e-35	6.97813e-39	3.24241e-42	1.5066e-45	7.00046e-49	3.25279e-52	1.51142e-55	7.02287e-59	3.2632e-62	1.51626e-65	68.9271	68.9271
			0.00592803	48.5	69.5875	0.0330013	1.56506e-05	7.42218e-09	3.51991e-12	1.66929e-15	7.91648e-19	3.75433e-22	1.78046e-25	8.4437e-29	4.00436e-32	1.89903e-35	9.00602e-39	4.27104e-42	2.02551e-45	9.6058e-49	4.55548e-52	2.1604e-55	1.02455e-58	4.85886e-62	2.30428e-65	69.6205	69.6205
			0.00605031	48.75	70.2869	0.0340206	1.64668e-05	7.97033e-09	3.85783e-12	1.86729e-15	9.03812e-19	4.37467e-22	2.11745e-25	1.0249e-28	4.96075e-32	2.40113e-35	1.1622e-38	5.62535e-42	2.72281e-45	1.31791e-48	6.37899e-52	3.08759e-55	1.49447e-58	7.23359e-62	3.50123e-65	70.3209	70.3209
			0.00617506	49	70.9933	0.035071	1.73252e-05	8.55874e-09	4.22805e-12	2.08868e-15	1.03182e-18	5.09722e-22	2.51805e-25	1.24393e-28	6.14506e-32	3.03568e-35	1.49964e-38	7.4083e-42	3.65973e-45	1.80792e-48	8.93122e-52	4.41206e-55	2.17958e-58	1.07672e-61	5.31905e-65	71.0284	71.0284
			0.00630233	49.25	71.7068	0.0361535	1.82281e-05	9.19036e-09	4.63365e-12	2.33622e-15	1.17789e-18	5.93876e-22	2.99424e-25	1.50965e-28	7.61146e-32	3.83759e-35	1.93486e-38	9.7553e-42	4.91848e-45	2.47983e-48	1.2503e-51	6.30382e-55	3.1783e-58	1.60245e-61	8.07934e-65	71.7429	71.7429
			0.00643217	49.5	72.4274	0.0372692	1.91777e-05	9.86835e-09	5.07799e-12	2.613e-15	1.34458e-18	6.91884e-22	3.56025e-25	1.83201e-28	9.42704e-32	4.8509e-35	2.49614e-38	1.28445e-41	6.60943e-45	3.40104e-48	1.75008e-51	9.00546e-55	4.63397e-58	2.38452e-61	1.22701e-64	72.4647	72.4647
			0.00656463	49.75	73.1553	0.038419	2.01765e-05	1.05961e-08	5.56476e-12	2.92245e-15	1.53478e-18	8.06023e-22	4.23299e-25	2.22304e-28	1.16748e-31	6.13124e-35	3.21994e-38	1.69102e-41	8.88073e-45	4.6639e-48	2.44934e-51	1.28632e-54	6.75538e-58	3.54772e-61	1.86316e-64	73.1938	73.1938
			0.00669977	50	73.8906	0.039604	2.1227e-05	1.13773e-08	6.09801e-12	3.26842e-15	1.75181e-18	9.38939e-22	5.03254e-25	2.69735e-28	1.44573e-31	7.74884e-35	4.15324e-38	2.22606e-41	1.19313e-44	6.39493e-48	3.42757e-51	1.83711e-54	9.84658e-58	5.27758e-61	2.82869e-64	73.9302	73.9302
			0.00683764	50.25	74.6332	0.0408252	2.23318e-05	1.22158e-08	6.68215e-12	3.65521e-15	1.99944e-18	1.09372e-21	5.98275e-25	3.27263e-28	1.79016e-31	9.7924e-35	5.35655e-38	2.93009e-41	1.60279e-44	8.76745e-48	4.79589e-51	2.62341e-54	1.43503e-57	7.84979e-61	4.29392e-64	74.674	74.674
			0.00697829	50.5	75.3832	0.0420837	2.34938e-05	1.31157e-08	7.32203e-12	4.08762e-15	2.28197e-18	1.27394e-21	7.11194e-25	3.97034e-28	2.21649e-31	1.23739e-34	6.90788e-38	3.85642e-41	2.1529e-44	1.20188e-47	6.70968e-51	3.74577e-54	2.09113e-57	1.1674e-60	6.51716e-64	75.4254	75.4254
			0.00712179	50.75	76.1409	0.0433807	2.47159e-05	1.40817e-08	8.02295e-12	4.57102e-15	2.60431e-18	1.48379e-21	8.45377e-25	4.81648e-28	2.74415e-31	1.56346e-34	8.90772e-38	5.07511e-41	2.89151e-44	1.64742e-47	9.38606e-51	5.34764e-54	3.04678e-57	1.73588e-60	9.89007e-64	76.1843	76.1843
			0.00726818	51	76.9061	0.0447174	2.60011e-05	1.51185e-08	8.79072e-12	5.1114e-15	2.97205e-18	1.72811e-21	1.00482e-24	5.84257e-28	3.39719e-31	1.97531e-34	1.14855e-37	6.67832e-41	3.88314e-44	2.25787e-47	1.31285e-50	7.63362e-54	4.43861e-57	2.58085e-60	1.50065e-63	76.9508	76.9508
			0.00741754	51.25	77.679	0.0460949	2.73529e-05	1.62313e-08	9.63169e-12	5.71547e-15	3.39158e-18	2.01257e-21	1.19427e-24	7.08681e-28	4.20533e-31	2.49546e-34	1.48081e-37	8.78717e-41	5.21433e-44	3.0942e-47	1.83611e-50	1.08955e-53	6.46543e-57	3.8366e-60	2.27665e-63	77.7251	77.7251
			0.00756991	51.5	78.4597	0.0475146	2.87745e-05	1.74256e-08	1.05528e-11	6.39071e-15	3.87016e-18	2.34374e-21	1.41935e-24	8.59549e-28	5.20536e-31	3.15233e-34	1.90903e-37	1.15609e-40	7.0012e-44	4.23988e-47	2.56764e-50	1.55494e-53	9.41661e-57	5.70263e-60	3.45347e-63	78.5072	78.5072
			0.00772535	51.75	79.2482	0.0489776	3.02696e-05	1.87074e-08	1.15617e-11	7.14547e-15	4.4161e-18	2.72928e-21	1.68677e-24	1.04247e-27	6.44277e-31	3.98181e-34	2.46087e-37	1.52089e-40	9.39952e-44	5.80917e-47	3.59023e-50	2.21886e-53	1.37132e-56	8.47515e-60	5.23788e-63	79.2972	79.2972
			0.00788394	52	80.0447	0.0504854	3.18419e-05	2.00832e-08	1.26668e-11	7.98912e-15	5.03886e-18	3.17809e-21	2.00447e-24	1.26425e-27	7.97381e-31	5.0292e-34	3.17199e-37	2.00062e-40	1.26182e-43	7.95852e-47	5.01956e-50	3.16591e-53	1.99679e-56	1.25941e-59	7.94326e-63	80.0952	80.0952
			0.00804573	52.25	80.8492	0.0520392	3.34955e-05	2.15597e-08	1.38771e-11	8.93209e-15	5.74922e-18	3.70053e-21	2.38188e-24	1.53312e-27	9.86804e-31	6.35165e-34	4.08829e-37	2.63146e-40	1.69376e-43	1.09021e-46	7.0172e-50	4.51668e-53	2.9072e-56	1.87124e-59	1.20444e-62	80.9012	80.9012
			0.00821079	52.5	81.6617	0.0536406	3.52345e-05	2.31443e-08	1.52026e-11	9.98604e-15	6.55947e-18	4.30867e-21	2.83021e-24	1.85906e-27	1.22115e-30	8.02128e-34	5.26888e-37	3.46094e-40	2.27336e-43	1.49329e-46	9.80886e-50	6.44308e-53	4.23222e-56	2.77999e-59	1.82607e-62	81.7154	81.7154
			0.00837919	52.75	82.4824	0.0552908	3.70634e-05	2.48449e-08	1.66544e-11	1.1164e-14	7.48363e-18	5.01654e-21	3.36276e-24	2.25417e-27	1.51105e-30	1.01291e-33	6.78989e-37	4.5515e-40	3.05103e-43	2.04521e-46	1.37098e-49	9.19013e-53	6.16047e-56	4.12958e-59	2.7682e-62	82.5377	82.5377
			0.00855098	53	83.3114	0.0569915	3.89867e-05	2.66699e-08	1.82443e-11	1.24806e-14	8.53768e-18	5.84045e-21	3.99532e-24	2.73311e-27	1.86967e-30	1.279e-33	8.74935e-37	5.98524e-40	4.09438e-43	2.80087e-46	1.91602e-49	1.31071e-52	8.96626e-56	6.13363e-59	4.19588e-62	83.3684	83.3684
			0.00872625	53.25	84.1487	0.0587442	4.10093e-05	2.86286e-08	1.99856e-11	1.3952e-14	9.73985e-18	6.79939e-21	4.74665e-24	3.31364e-27	2.31325e-30	1.61488e-33	1.12735e-36	7.87001e-40	5.49405e-43	3.8354e-46	2.67749e-49	1.86916e-52	1.30486e-55	9.1092e-59	6.35913e-62	84.2075	84.2075
			0.00890506	53.5	84.9944	0.0605504	4.31363e-05	3.07305e-08	2.18926e-11	1.55964e-14	1.11109e-17	7.91546e-21	5.63901e-24	4.01726e-27	2.86191e-30	2.03884e-33	1.45248e-36	1.03475e-39	7.37161e-43	5.25157e-46	3.74124e-49	2.66528e-52	1.89875e-55	1.35268e-58	9.63656e-62	85.055	85.055
			0.00908747	53.75	85.8486	0.0624117	4.53732e-05	3.29862e-08	2.39809e-11	1.74341e-14	1.26745e-17	9.21436e-21	6.69882e-24	4.87003e-27	3.5405e-30	2.57394e-33	1.87125e-36	1.36039e-39	9.89003e-43	7.19003e-46	5.22714e-49	3.80012e-52	2.76268e-55	2.00846e-58	1.46015e-61	85.911	85.911
			0.00927358	54	86.7114	0.06433	4.77255e-05	3.54069e-08	2.62679e-11	1.94878e-14	1.44577e-17	1.0726e-20	7.95747e-24	5.90354e-27	4.37975e-30	3.24928e-33	2.41059e-36	1.78839e-39	1.32678e-42	9.8432e-46	7.30253e-49	5.41765e-52	4.01928e-55	2.98185e-58	2.21219e-61	86.7758	86.7758
			0.00946344	54.25	87.5828	0.0663068	5.01993e-05	3.80046e-08	2.87724e-11	2.17828e-14	1.64913e-17	1.24851e-20	9.45218e-24	7.15601e-27	5.41764e-30	4.10156e-33	3.10519e-36	2.35087e-39	1.77978e-42	1.34743e-45	1.02011e-48	7.72297e-52	5.84687e-55	4.42652e-58	3.35121e-61	87.6492	87.6492
			0.00965714	54.5	88.4631	0.068344	5.28006e-05	4.07923e-08	3.15149e-11	2.43475e-14	1.88102e-17	1.45322e-20	1.12272e-23	8.6738e-27	6.70113e-30	5.1771e-33	3.99968e-36	3.09004e-39	2.38727e-42	1.84434e-45	1.42488e-48	1.10082e-51	8.50465e-55	6.57045e-58	5.07614e-61	88.5315	88.5315
			0.00985475	54.75	89.3521	0.0704435	5.55362e-05	4.37837e-08	3.45182e-11	2.72135e-14	2.14546e-17	1.69144e-20	1.33349e-23	1.0513e-26	8.28825e-30	6.53429e-33	5.15151e-36	4.06135e-39	3.20189e-42	2.5243e-45	1.99011e-48	1.56896e-51	1.23694e-54	9.7518e-58	7.68813e-61	89.4226	89.4226
			0.0100564	55	90.2501	0.072607	5.8413e-05	4.69937e-08	3.78069e-11	3.0416e-14	2.44699e-17	1.96863e-20	1.58378e-23	1.27416e-26	1.02507e-29	8.24681e-33	6.63463e-36	5.33762e-39	4.29416e-42	3.45469e-45	2.77933e-48	2.23599e-51	1.79888e-54	1.44721e-57	1.16429e-60	90.3228	90.3228
			0.010262	55.25	91.1572	0.0748366	6.14381e-05	5.04384e-08	4.14081e-11	3.39945e-14	2.79082e-17	2.29116e-20	1.88096e-23	1.5442e-26	1.26773e-29	1.04076e-32	8.54423e-36	7.01449e-39	5.75864e-42	4.72763e-45	3.88121e-48	3.18633e-51	2.61586e-54	2.14752e-57	1.76304e-60	91.2321	91.2321
			0.0104719	55.5	92.0733	0.0771344	6.46193e-05	5.41348e-08	4.53514e-11	3.79931e-14	3.18287e-17	2.66645e-20	2.23381e-23	1.87138e-26	1.56774e-29	1.31338e-32	1.10028e-35	9.21759e-39	7.72203e-42	6.46913e-45	5.41951e-48	4.54019e-51	3.80354e-54	3.18641e-57	2.66942e-60	92.1505	92.1505
			0.0106859	55.75	92.9987	0.0795022	6.79645e-05	5.81011e-08	4.96692e-11	4.2461e-14	3.62988e-17	3.1031e-20	2.65276e-23	2.26778e-26	1.93867e-29	1.65732e-32	1.4168e-35	1.21119e-38	1.03541e-41	8.8515e-45	7.56692e-48	6.46877e-51	5.52999e-54	4.72745e-57	4.04138e-60	93.0782	93.0782
			0.0109043	56	93.9333	0.0819424	7.14822e-05	6.23573e-08	5.43972e-11	4.74532e-14	4.13956e-17	3.61113e-20	3.15016e-23	2.74803e-26	2.39724e-29	2.09122e-32	1.82427e-35	1.5914e-38	1.38825e-41	1.21103e-44	1.05644e-47	9.21584e-51	8.03941e-54	7.01315e-57	6.1179e-60	94.0153	94.0153
			0.0111271	56.25	94.8774	0.0844571	7.51813e-05	6.69242e-08	5.9574e-11	5.30311e-14	4.72068e-17	4.20221e-20	3.74069e-23	3.32985e-26	2.96414e-29	2.63859e-32	2.3488e-35	2.09083e-38	1.8612e-41	1.65679e-44	1.47482e-47	1.31285e-50	1.16866e-53	1.04031e-56	9.2605e-60	94.9619	94.9619
			0.0113544	56.5	95.8309	0.0870486	7.90711e-05	7.18247e-08	6.52424e-11	5.92633e-14	5.38322e-17	4.88988e-20	4.44175e-23	4.03469e-26	3.66494e-29	3.32907e-32	3.02398e-35	2.74685e-38	2.49512e-41	2.26645e-44	2.05875e-47	1.87007e-50	1.69869e-53	1.54302e-56	1.40161e-59	95.918	95.918
			0.0115864	56.75	96.794	0.0897191	8.31614e-05	7.7083e-08	7.14488e-11	6.62265e-14	6.13858e-17	5.6899e-20	5.27402e-23	4.88853e-26	4.53122e-29	4.20002e-32	3.89303e-35	3.60848e-38	3.34473e-41	3.10026e-44	2.87365e-47	2.66361e-50	2.46892e-53	2.28847e-56	2.1212e-59	96.8838	96.8838
			0.0118229	57	97.7668	0.0924712	8.74625e-05	8.27251e-08	7.82443e-11	7.40062e-14	6.99976e-17	6.62062e-20	6.26201e-23	5.92283e-26	5.60202e-29	5.29858e-32	5.01158e-35	4.74013e-38	4.48338e-41	4.24054e-44	4.01085e-47	3.7936e-50	3.58812e-53	3.39377e-56	3.20994e-59	97.8594	97.8594
			0.0120643	57.25	98.7494	0.0953074	9.19853e-05	8.87791e-08	8.56846e-11	8.2698e-14	7.98154e-17	7.70334e-20	7.43483e-23	7.17568e-26	6.92557e-29	6.68417e-32	6.45118e-35	6.22632e-38	6.0093e-41	5.79984e-44	5.59768e-47	5.40256e-50	5.21425e-53	5.0325e-56	4.85709e-59	98.8448	98.8448
			0.0123105	57.5	99.7418	0.0982301	9.67412e-05	9.52749e-08	9.38308e-11	9.24087e-14	9.1008e-17	8.96286e-20	8.82702e-23	8.69323e-26	8.56146e-29	8.4317e-32	8.3039e-35	8.17804e-38	8.05409e-41	7.93201e-44	7.81179e-47	7.69339e-50	7.57678e-53	7.46194e-56	7.34884e-59	99.8402	99.8402
			0.0125618	57.75	100.744	0.101242	0.000101742	1.02245e-07	1.0275e-10	1.03258e-13	1.03768e-16	1.0428e-19	1.04795e-22	1.05313e-25	1.05833e-28	1.06356e-31	1.06882e-34	1.0741e-37	1.0794e-40	1.08474e-43	1.0901e-46	1.09548e-49	1.10089e-52	1.10633e-55	1.1118e-58	100.846	100.846
			0.012818	58	101.757	0.104346	0.000107001	1.09723e-07	1.12515e-10	1.15378e-13	1.18313e-16	1.21324e-19	1.2441e-22	1.27576e-25	1.30822e-28	1.3415e-31	1.37564e-34	1.41064e-37	1.44653e-40	1.48333e-43	1.52108e-46	1.55978e-49	1.59946e-52	1.64016e-55	1.68189e-58	101.861	101.861
			0.0130795	58.25	102.779	0.107544	0.00011253	1.17747e-07	1.23206e-10	1.28918e-13	1.34895e-16	1.41149e-19	1.47692e-22	1.54539e-25	1.61704e-28	1.69201e-31	1.77045e-34	1.85253e-37	1.93841e-40	2.02828e-43	2.12231e-46	2.22071e-49	2.32366e-52	2.43139e-55	2.54411e-58	102.887	102.887
			0.0133463	58.5	103.812	0.110841	0.000118345	1.26357e-07	1.34911e-10	1.44045e-13	1.53796e-16	1.64209e-19	1.75326e-22	1.87195e-25	1.99869e-28	2.134e-31	2.27847e-34	2.43273e-37	2.59742e-40	2.77327e-43	2.96102e-46	3.16149e-49	3.37552e-52	3.60405e-55	3.84804e-58	103.923	103.923
			0.0136184	58.75	104.856	0.114237	0.000124458	1.35594e-07	1.47726e-10	1.60943e-13	1.75343e-16	1.91031e-19	2.08123e-22	2.26744e-25	2.47031e-28	2.69133e-31	2.93213e-34	3.19448e-37	3.48029e-40	3.79168e-43	4.13093e-46	4.50053e-49	4.9032e-52	5.34189e-55	5.81984e-58	104.97	104.97
			0.013896	59	105.91	0.117738	0.000130887	1.45505e-07	1.61755e-10	1.7982e-13	1.99903e-16	2.22229e-19	2.47048e-22	2.74639e-25	3.05311e-28	3.39409e-31	3.77315e-34	4.19455e-37	4.66301e-40	5.18378e-43	5.76272e-46	6.40631e-49	7.12179e-52	7.91717e-55	8.80138e-58	106.027	106.027
			0.0141793	59.25	106.974	0.121345	0.000137647	1.56138e-07	1.77114e-10	2.00908e-13	2.27899e-16	2.58515e-19	2.93245e-22	3.3264e-25	3.77327e-28	4.28018e-31	4.85519e-34	5.50744e-37	6.24733e-40	7.0866e-43	8.03863e-46	9.11856e-49	1.03436e-51	1.17331e-54	1.33094e-57	107.095	107.095
			0.0144682	59.5	108.049	0.125062	0.000144755	1.67548e-07	1.93929e-10	2.24465e-13	2.5981e-16	3.00719e-19	3.4807e-22	4.02877e-25	4.66314e-28	5.39739e-31	6.24726e-34	7.23095e-37	8.36953e-40	9.68739e-43	1.12128e-45	1.29783e-48	1.50219e-51	1.73872e-54	2.0125e-57	108.174	108.174
			0.014763	59.75	109.135	0.128893	0.000152228	1.79788e-07	2.12338e-10	2.5078e-13	2.96182e-16	3.49804e-19	4.13134e-22	4.87929e-25	5.76266e-28	6.80595e-31	8.03812e-34	9.49337e-37	1.12121e-39	1.3242e-42	1.56393e-45	1.84707e-48	2.18147e-51	2.57641e-54	3.04286e-57	109.264	109.264
			0.0150638	60	110.232	0.132841	0.000160087	1.92921e-07	2.3249e-10	2.80175e-13	3.3764e-16	4.06892e-19	4.90347e-22	5.90919e-25	7.12119e-28	8.58178e-31	1.03419e-33	1.24631e-36	1.50193e-39	1.80999e-42	2.18122e-45	2.6286e-48	3.16774e-51	3.81746e-54	4.60043e-57	110.365	110.365
			0.0153706	60.25	111.34	0.136909	0.00016835	2.07012e-07	2.54552e-10	3.1301e-13	3.84894e-16	4.73285e-19	5.81975e-22	7.15626e-25	8.7997e-28	1.08206e-30	1.33055e-33	1.63611e-36	2.01185e-39	2.47387e-42	3.042e-45	3.7406e-48	4.59963e-51	5.65594e-54	6.95483e-57	111.477	111.477
			0.0156837	60.5	112.459	0.141101	0.000177039	2.22129e-07	2.78704e-10	3.49688e-13	4.38751e-16	5.50499e-19	6.90707e-22	8.66626e-25	1.08735e-27	1.36429e-30	1.71177e-33	2.14774e-36	2.69476e-39	3.3811e-42	4.24224e-45	5.32271e-48	6.67837e-51	8.37931e-54	1.05135e-56	112.6	112.6
			0.016003	60.75	113.589	0.145421	0.000186174	2.38348e-07	3.05143e-10	3.90657e-13	5.00136e-16	6.40295e-19	8.19733e-22	1.04946e-24	1.34356e-27	1.72008e-30	2.20212e-33	2.81924e-36	3.60931e-39	4.6208e-42	5.91574e-45	7.57357e-48	9.69601e-51	1.24132e-53	1.58919e-56	113.734	113.734
			0.0163288	61	114.73	0.149873	0.00019578	2.55749e-07	3.34087e-10	4.3642e-13	5.70098e-16	7.44722e-19	9.72836e-22	1.27082e-24	1.66008e-27	2.16858e-30	2.83283e-33	3.70054e-36	4.83404e-39	6.31474e-42	8.24899e-45	1.07757e-47	1.40764e-50	1.83881e-53	2.40205e-56	114.88	114.88
			0.0166612	61.25	115.883	0.154461	0.00020588	2.74418e-07	3.65771e-10	4.87535e-13	6.49834e-16	8.66163e-19	1.15451e-21	1.53884e-24	2.05111e-27	2.73393e-30	3.64404e-33	4.85714e-36	6.47407e-39	8.62927e-42	1.15019e-44	1.53309e-47	2.04345e-50	2.72371e-53	3.63043e-56	116.038	116.038
			0.0170003	61.5	117.048	0.159188	0.000216501	2.94446e-07	4.00455e-10	5.44629e-13	7.4071e-16	1.00738e-18	1.37007e-21	1.86333e-24	2.53418e-27	3.44655e-30	4.68739e-33	6.37498e-36	8.67014e-39	1.17916e-41	1.60369e-44	2.18106e-47	2.9663e-50	4.03424e-53	5.48668e-56	117.208	117.208
			0.0173463	61.75	118.224	0.16406	0.000227667	3.15934e-07	4.38423e-10	6.084e-13	8.44278e-16	1.17161e-18	1.62584e-21	2.25618e-24	3.13091e-27	4.34478e-30	6.02926e-33	8.36682e-36	1.16107e-38	1.61121e-41	2.23588e-44	3.10274e-47	4.30568e-50	5.97501e-53	8.29153e-56	118.389	118.389
			0.0176992	62	119.413	0.169081	0.000239408	3.38987e-07	4.79985e-10	6.79628e-13	9.62311e-16	1.36257e-18	1.92932e-21	2.7318e-24	3.86805e-27	5.47692e-30	7.75499e-33	1.09806e-35	1.55478e-38	2.20147e-41	3.11715e-44	4.41369e-47	6.24952e-50	8.84893e-53	1.25295e-55	119.582	119.582
			0.0180593	62.25	120.613	0.174255	0.000251753	3.63719e-07	5.25481e-10	7.59185e-13	1.09683e-15	1.58463e-18	2.28939e-21	3.30758e-24	4.77861e-27	6.90387e-30	9.97432e-33	1.44103e-35	2.08193e-38	3.00785e-41	4.34557e-44	6.27824e-47	9.07044e-50	1.31045e-52	1.89326e-55	120.787	120.787
			0.0184266	62.5	121.825	0.179586	0.000264733	3.90252e-07	5.75283e-10	8.48042e-13	1.25013e-15	1.84285e-18	2.7166e-21	4.00463e-24	5.90335e-27	8.70232e-30	1.28284e-32	1.89107e-35	2.78769e-38	4.10942e-41	6.05782e-44	8.93002e-47	1.3164e-49	1.94055e-52	2.86063e-55	122.005	122.005
			0.0188014	62.75	123.049	0.18508	0.000278381	4.18717e-07	6.29798e-10	9.47287e-13	1.42483e-15	2.1431e-18	3.22346e-21	4.84846e-24	7.29263e-27	1.09689e-29	1.64985e-32	2.48156e-35	3.73255e-38	5.61418e-41	8.44436e-44	1.27013e-46	1.91041e-49	2.87348e-52	4.32204e-55	123.235	123.235
			0.0191838	63	124.286	0.190742	0.000292731	4.49255e-07	6.89471e-10	1.05813e-12	1.62392e-15	2.49222e-18	3.82481e-21	5.86994e-24	9.0086e-27	1.38255e-29	2.1218e-32	3.25633e-35	4.99749e-38	7.66964e-41	1.17706e-43	1.80643e-46	2.77234e-49	4.2547e-52	6.52969e-55	124.477	124.477
			0.0195738	63.25	125.535	0.196576	0.000307819	4.82016e-07	7.54791e-10	1.18193e-12	1.85079e-15	2.89817e-18	4.53825e-21	7.10647e-24	1.11281e-26	1.74255e-29	2.72867e-32	4.27283e-35	6.69085e-38	1.04772e-40	1.64064e-43	2.56908e-46	4.02294e-49	6.29954e-52	9.86448e-55	125.732	125.732
			0.0199718	63.5	126.797	0.202588	0.000323683	5.17162e-07	8.26291e-10	1.3202e-12	2.10933e-15	3.37017e-18	5.38466e-21	8.60329e-24	1.37458e-26	2.19623e-29	3.509e-32	5.60647e-35	8.95768e-38	1.43121e-40	2.28669e-43	3.65354e-46	5.83742e-49	9.32668e-52	1.49016e-54	127	127
			0.0203777	63.75	128.071	0.208784	0.000340363	5.54867e-07	9.04555e-10	1.47462e-12	2.40396e-15	3.91898e-18	6.38879e-21	1.04151e-23	1.69789e-26	2.76794e-29	4.51235e-32	7.35612e-35	1.19921e-37	1.95497e-40	3.18703e-43	5.19556e-46	8.4699e-49	1.38078e-51	2.25097e-54	128.28	128.28
			0.0207919	64	129.358	0.215168	0.000357901	5.95316e-07	9.90221e-10	1.64709e-12	2.73969e-15	4.55707e-18	7.58003e-21	1.26083e-23	2.0972e-26	3.48839e-29	5.80242e-32	9.65148e-35	1.60538e-37	2.67032e-40	4.44168e-43	7.38809e-46	1.2289e-48	2.0441e-51	3.40006e-54	129.574	129.574
			0.0212145	64.25	130.658	0.221748	0.000376341	6.3871e-07	1.08399e-09	1.8397e-12	3.12227e-15	5.29898e-18	8.9932e-21	1.52629e-23	2.59035e-26	4.39624e-29	7.46111e-32	1.26627e-34	2.14906e-37	3.64729e-40	6.19002e-43	1.05054e-45	1.78294e-48	3.02593e-51	5.13548e-54	130.88	130.88
			0.0216456	64.5	131.971	0.228528	0.000395728	6.85261e-07	1.18663e-09	2.05482e-12	3.55822e-15	6.16156e-18	1.06696e-20	1.8476e-23	3.19939e-26	5.54021e-29	9.59367e-32	1.66128e-34	2.87675e-37	4.98151e-40	8.62621e-43	1.49375e-45	2.58665e-48	4.47915e-51	7.7563e-54	132.2	132.2
			0.0220854	64.75	133.298	0.235514	0.000416113	7.352e-07	1.29897e-09	2.29506e-12	4.05498e-15	7.16445e-18	1.26584e-20	2.23651e-23	3.95153e-26	6.98168e-29	1.23354e-31	2.17946e-34	3.85073e-37	6.80358e-40	1.20207e-42	2.12386e-45	3.75249e-48	6.63001e-51	1.17141e-53	133.534	133.534
			0.022534	65	134.637	0.242714	0.000437546	7.88773e-07	1.42194e-09	2.56336e-12	4.62103e-15	8.33043e-18	1.50175e-20	2.70723e-23	4.88039e-26	8.79798e-29	1.58603e-31	2.85918e-34	5.1543e-37	9.29177e-40	1.67505e-42	3.01965e-45	5.44359e-48	9.81328e-51	1.76906e-53	134.881	134.881
			0.0229918	65.25	135.991	0.250133	0.00046008	8.46245e-07	1.55653e-09	2.863e-12	5.26603e-15	9.68603e-18	1.78159e-20	3.27696e-23	6.02744e-26	1.10865e-28	2.03919e-31	3.75077e-34	6.89895e-37	1.26895e-39	2.33404e-42	4.29309e-45	7.89646e-48	1.45243e-50	2.67151e-53	136.241	136.241
			0.0234588	65.5	137.357	0.257778	0.000483773	9.07897e-07	1.70385e-09	3.19762e-12	6.00098e-15	1.1262e-17	2.11355e-20	3.9665e-23	7.44393e-26	1.397e-28	2.62176e-31	4.92026e-34	9.23385e-37	1.73292e-39	3.25217e-42	6.10335e-45	1.14542e-47	2.1496e-50	4.03416e-53	137.615	137.615
			0.0239352	65.75	138.738	0.265657	0.000508684	9.74036e-07	1.8651e-09	3.57132e-12	6.83841e-15	1.30943e-17	2.50731e-20	4.80104e-23	9.19311e-26	1.76031e-28	3.37067e-31	6.45421e-34	1.23586e-36	2.36645e-39	4.53131e-42	8.67661e-45	1.66141e-47	3.18129e-50	6.09159e-53	139.004	139.004
			0.0244212	66	140.132	0.273776	0.000534875	1.04499e-06	2.04159e-09	3.98865e-12	7.79261e-15	1.52244e-17	2.97439e-20	5.81107e-23	1.13531e-25	2.21805e-28	4.3334e-31	8.46616e-34	1.65403e-36	3.23148e-39	6.31334e-42	1.23344e-44	2.40976e-47	4.70795e-50	9.19792e-53	140.406	140.406
			0.0249171	66.25	141.54	0.282142	0.000562413	1.1211e-06	2.23476e-09	4.45469e-12	8.87985e-15	1.77008e-17	3.52842e-20	7.03344e-23	1.40202e-25	2.79475e-28	5.57096e-31	1.1105e-33	2.21363e-36	4.41258e-39	8.7959e-42	1.75335e-44	3.49507e-47	6.96695e-50	1.38877e-52	141.823	141.823
			0.025423	66.5	142.963	0.290763	0.000591366	1.20274e-06	2.44619e-09	4.97515e-12	1.01186e-14	2.05797e-17	4.18558e-20	8.51279e-23	1.73137e-25	3.52132e-28	7.16179e-31	1.45659e-33	2.96248e-36	6.0252e-39	1.22543e-41	2.49232e-44	5.06898e-47	1.03095e-49	2.09679e-52	143.254	143.254
			0.0259391	66.75	144.4	0.299648	0.000621807	1.29033e-06	2.6776e-09	5.55635e-12	1.15301e-14	2.39265e-17	4.96505e-20	1.03031e-22	2.13803e-25	4.43668e-28	9.20667e-31	1.9105e-33	3.96453e-36	8.22691e-39	1.70719e-41	3.54263e-44	7.35141e-47	1.52551e-49	3.16563e-52	144.7	144.7
			0.0264656	67	145.851	0.308803	0.000653813	1.38428e-06	2.93088e-09	6.20539e-12	1.31384e-14	2.78172e-17	5.8896e-20	1.24697e-22	2.64016e-25	5.58987e-28	1.18351e-30	2.5058e-33	5.30539e-36	1.12328e-38	2.37827e-41	5.0354e-44	1.06612e-46	2.25724e-49	4.77914e-52	146.16	146.16
			0.0270028	67.25	147.317	0.318237	0.000687463	1.48507e-06	3.20809e-09	6.93019e-12	1.49707e-14	3.23401e-17	6.98619e-20	1.50917e-22	3.26015e-25	7.04265e-28	1.52137e-30	3.2865e-33	7.09956e-36	1.53366e-38	3.31306e-41	7.15694e-44	1.54606e-46	3.33983e-49	7.21478e-52	147.636	147.636
			0.0275508	67.5	148.797	0.327959	0.000722842	1.59319e-06	3.51149e-09	7.73956e-12	1.70585e-14	3.7598e-17	8.28684e-20	1.82647e-22	4.02566e-25	8.87282e-28	1.95563e-30	4.31033e-33	9.50024e-36	2.09391e-38	4.61512e-41	1.0172e-43	2.24198e-46	4.94146e-49	1.08913e-51	149.126	149.126
			0.0281099	67.75	150.293	0.337977	0.00076004	1.70917e-06	3.84357e-09	8.64338e-12	1.94372e-14	4.37101e-17	9.82949e-20	2.21045e-22	4.97084e-25	1.11784e-27	2.51378e-30	5.65297e-33	1.27124e-35	2.85874e-38	6.42872e-41	1.44568e-43	3.25104e-46	7.31091e-49	1.64407e-51	150.631	150.631
			0.0286803	68	151.803	0.348301	0.000799149	1.83358e-06	4.20701e-09	9.65267e-12	2.21473e-14	5.08152e-17	1.16592e-19	2.6751e-22	6.13781e-25	1.40827e-27	3.23117e-30	7.41367e-33	1.70101e-35	3.90283e-38	8.95475e-41	2.0546e-43	4.71411e-46	1.08162e-48	2.48168e-51	152.152	152.152
			0.0292622	68.25	153.329	0.358939	0.000840267	1.96704e-06	4.6048e-09	1.07797e-11	2.5235e-14	5.90745e-17	1.38292e-19	3.23738e-22	7.57862e-25	1.77414e-27	4.15321e-30	9.72255e-33	2.27602e-35	5.32811e-38	1.2473e-40	2.91989e-43	6.83539e-46	1.60015e-48	3.7459e-51	153.689	153.689
			0.0298558	68.5	154.87	0.369902	0.000883498	2.11021e-06	5.04016e-09	1.20382e-11	2.8753e-14	6.86755e-17	1.64029e-19	3.91778e-22	9.35749e-25	2.23501e-27	5.33824e-30	1.27502e-32	3.04535e-35	7.27371e-38	1.7373e-40	4.14949e-43	9.91091e-46	2.36719e-48	5.65395e-51	155.241	155.241
			0.0304615	68.75	156.426	0.381198	0.00092895	2.26378e-06	5.51664e-09	1.34436e-11	3.2761e-14	7.98358e-17	1.94553e-19	4.74111e-22	1.15537e-24	2.81555e-27	6.86126e-30	1.67203e-32	4.07461e-35	9.92949e-38	2.41974e-40	5.89671e-43	1.43698e-45	3.5018e-48	8.53361e-51	156.808	156.808
			0.0310794	69	157.998	0.392839	0.000976737	2.42851e-06	6.03812e-09	1.50129e-11	3.73273e-14	9.28088e-17	2.30755e-19	5.73738e-22	1.42651e-24	3.54681e-27	8.81862e-30	2.19262e-32	5.45162e-35	1.35546e-37	3.37016e-40	8.37939e-43	2.08341e-45	5.18009e-48	1.28795e-50	158.392	158.392
			0.0317097	69.25	159.586	0.404835	0.00102698	2.60522e-06	6.60887e-09	1.67652e-11	4.25297e-14	1.07889e-16	2.7369e-19	6.9429e-22	1.76126e-24	4.46793e-27	1.13342e-29	2.87523e-32	7.29382e-35	1.85028e-37	4.69376e-40	1.1907e-42	3.02055e-45	7.66247e-48	1.9438e-50	159.992	159.992
			0.0323529	69.5	161.19	0.417197	0.0010798	2.79477e-06	7.23351e-09	1.8722e-11	4.84567e-14	1.25417e-16	3.24608e-19	8.4016e-22	2.17453e-24	5.62817e-27	1.4567e-29	3.77027e-32	9.75832e-35	2.52568e-37	6.53702e-40	1.69193e-42	4.3791e-45	1.13341e-47	2.93353e-50	161.608	161.608
			0.033009	69.75	162.81	0.429936	0.00113534	2.9981e-06	7.91714e-09	2.09069e-11	5.52092e-14	1.45792e-16	3.84995e-19	1.01666e-21	2.68472e-24	7.08958e-27	1.87216e-29	4.94383e-32	1.30553e-34	3.44752e-37	9.10393e-40	2.40409e-42	6.34852e-45	1.67646e-47	4.42706e-50	163.241	163.241
			0.0336783	70	164.446	0.443062	0.00119373	3.21621e-06	8.66533e-09	2.33467e-11	6.29022e-14	1.69475e-16	4.5661e-19	1.23023e-21	3.31456e-24	8.93031e-27	2.40606e-29	6.48256e-32	1.74657e-34	4.70573e-37	1.26785e-39	3.41592e-42	9.20338e-45	2.47963e-47	6.68079e-50	164.891	164.891
			0.0343612	70.25	166.099	0.456589	0.00125511	3.45018e-06	9.48417e-09	2.6071e-11	7.16664e-14	1.97003e-16	5.41541e-19	1.48864e-21	4.09211e-24	1.12488e-26	3.09217e-29	8.50004e-32	2.33657e-34	6.42299e-37	1.76561e-39	4.85348e-42	1.33417e-44	3.66749e-47	1.00815e-49	166.557	166.557
			0.0350578	70.5	167.769	0.470528	0.00131966	3.70114e-06	1.03803e-08	2.91129e-11	8.1651e-14	2.29e-16	6.42261e-19	1.8013e-21	5.05198e-24	1.41689e-26	3.97386e-29	1.11452e-31	3.12581e-34	8.76673e-37	2.45874e-39	6.89585e-42	1.93403e-44	5.42423e-47	1.52129e-49	168.24	168.24
			0.0357686	70.75	169.455	0.484892	0.00138751	3.97035e-06	1.13611e-08	3.25096e-11	9.30258e-14	2.66192e-16	7.61705e-19	2.17961e-21	6.23692e-24	1.78469e-26	5.10686e-29	1.46132e-31	4.18155e-34	1.19654e-36	3.42389e-39	9.79743e-42	2.80352e-44	8.02224e-47	2.29555e-49	169.941	169.941
			0.0364937	71	171.158	0.499694	0.00145885	4.25911e-06	1.24345e-08	3.63023e-11	1.05984e-13	3.09421e-16	9.03353e-19	2.63733e-21	7.69968e-24	2.24792e-26	6.56278e-29	1.916e-31	5.59375e-34	1.63309e-36	4.7678e-39	1.39196e-41	4.06381e-44	1.18643e-46	3.46377e-49	171.659	171.659
			0.0372334	71.25	172.878	0.514947	0.00153386	4.56886e-06	1.36092e-08	4.05372e-11	1.20747e-13	3.59667e-16	1.07133e-18	3.19114e-21	9.50537e-24	2.83134e-26	8.43364e-29	2.51211e-31	7.48274e-34	2.22887e-36	6.63906e-39	1.97756e-41	5.89051e-44	1.75459e-46	5.22635e-49	173.394	173.394
			0.0379881	71.5	174.615	0.530664	0.00161272	4.90112e-06	1.48947e-08	4.52659e-11	1.37565e-13	4.18067e-16	1.27053e-18	3.8612e-21	1.17344e-23	3.56613e-26	1.08376e-28	3.29361e-31	1.00095e-33	3.04192e-36	9.24455e-39	2.80947e-41	8.5381e-44	2.59477e-46	7.88564e-49	175.148	175.148
			0.0387581	71.75	176.37	0.546861	0.00169562	5.25752e-06	1.63017e-08	5.05458e-11	1.56724e-13	4.85947e-16	1.50675e-18	4.67189e-21	1.44859e-23	4.49155e-26	1.39267e-28	4.31817e-31	1.33891e-33	4.15149e-36	1.28723e-38	3.99124e-41	1.23754e-43	3.83718e-46	1.18977e-48	176.919	176.919
			0.0395435	72	178.143	0.563552	0.00178279	5.63981e-06	1.78415e-08	5.64411e-11	1.78551e-13	5.64842e-16	1.78687e-18	5.65273e-21	1.78823e-23	5.65704e-26	1.78959e-28	5.66135e-31	1.79096e-33	5.66567e-36	1.79233e-38	5.66999e-41	1.79369e-43	5.67432e-46	1.79506e-48	178.708	178.708
			0.0403449	72.25	179.933	0.580751	0.00187443	6.04988e-06	1.95266e-08	6.30237e-11	2.03415e-13	6.5654e-16	2.11904e-18	6.83941e-21	2.20748e-23	7.12485e-26	2.29961e-28	7.42221e-31	2.39559e-33	7.73197e-36	2.49557e-38	8.05467e-41	2.59972e-43	8.39083e-46	2.70822e-48	180.516	180.516
			0.0411624	72.5	181.741	0.598474	0.00197077	6.48974e-06	2.13707e-08	7.03736e-11	2.3174e-13	7.63119e-16	2.51295e-18	8.27512e-21	2.72499e-23	8.97339e-26	2.95493e-28	9.73059e-31	3.20428e-33	1.05517e-35	3.47466e-38	1.1442e-40	3.76786e-43	1.24075e-45	4.0858e-48	182.342	182.342
			0.0419965	72.75	183.568	0.616737	0.00207206	6.96156e-06	2.33889e-08	7.85801e-11	2.64007e-13	8.86991e-16	2.98004e-18	1.00121e-20	3.36379e-23	1.13014e-25	3.79695e-28	1.27567e-30	4.28589e-33	1.43994e-35	4.83779e-38	1.62536e-40	5.46077e-43	1.83467e-45	6.16396e-48	184.187	184.187
			0.0428474	73	185.413	0.635557	0.00217856	7.46765e-06	2.55976e-08	8.77431e-11	3.00765e-13	1.03096e-15	3.53392e-18	1.21136e-20	4.15228e-23	1.42331e-25	4.87883e-28	1.67236e-30	5.73251e-33	1.96499e-35	6.73557e-38	2.30881e-40	7.91413e-43	2.7128e-45	9.29892e-48	186.051	186.051
			0.0437155	73.25	187.276	0.65495	0.00229052	8.0105e-06	2.80147e-08	9.7974e-11	3.42639e-13	1.19829e-15	4.19071e-18	1.46559e-20	5.12553e-23	1.79252e-25	6.26888e-28	2.19238e-30	7.66728e-33	2.68143e-35	9.37762e-38	3.27958e-40	1.14695e-42	4.01116e-45	1.4028e-47	187.934	187.934
			0.0446012	73.5	189.158	0.674935	0.00240823	8.59279e-06	3.06599e-08	1.09397e-10	3.90339e-13	1.39277e-15	4.96952e-18	1.77317e-20	6.32684e-23	2.25747e-25	8.05488e-28	2.87405e-30	1.02549e-32	3.65904e-35	1.30558e-37	4.65843e-40	1.66217e-42	5.93078e-45	2.11616e-47	189.836	189.836
			0.0455047	73.75	191.06	0.695528	0.00253198	9.21737e-06	3.35547e-08	1.22152e-10	4.44678e-13	1.61879e-15	5.89301e-18	2.14528e-20	7.80961e-23	2.84299e-25	1.03496e-27	3.76763e-30	1.37156e-32	4.99298e-35	1.81763e-37	6.61686e-40	2.40879e-42	8.76888e-45	3.1922e-47	191.758	191.758
			0.0464265	74	192.98	0.716749	0.00266209	9.88732e-06	3.67227e-08	1.36392e-10	5.06577e-13	1.88149e-15	6.98806e-18	2.59545e-20	9.63979e-23	3.58033e-25	1.32978e-27	4.93895e-30	1.83438e-32	6.81311e-35	2.53047e-37	9.39846e-40	3.4907e-42	1.29649e-44	4.8153e-47	193.699	193.699
			0.0473669	74.25	194.919	0.738617	0.00279888	1.06059e-05	4.01896e-08	1.52292e-10	5.77089e-13	2.18679e-15	8.28651e-18	3.14005e-20	1.18987e-22	4.50885e-25	1.70856e-27	6.47433e-30	2.45335e-32	9.2966e-35	3.52281e-37	1.33491e-39	5.05846e-42	1.91683e-44	7.26352e-47	195.661	195.661
			0.0483263	74.5	196.878	0.761151	0.00294269	1.13767e-05	4.39836e-08	1.70045e-10	6.57411e-13	2.54162e-15	9.82615e-18	3.79889e-20	1.46869e-22	5.6781e-25	2.19521e-27	8.48691e-30	3.28112e-32	1.26852e-34	4.90421e-37	1.89602e-39	7.3302e-42	2.83393e-44	1.09563e-46	197.642	197.642
			0.049305	74.75	198.857	0.784372	0.00309388	1.22035e-05	4.81355e-08	1.89866e-10	7.48908e-13	2.954e-15	1.16518e-17	4.59592e-20	1.81282e-22	7.15048e-25	2.82044e-27	1.1125e-29	4.38813e-32	1.73086e-34	6.82719e-37	2.69292e-39	1.0622e-41	4.18973e-44	1.6526e-46	199.644	199.644
			0.0503036	75	200.855	0.8083	0.00325283	1.30903e-05	5.26793e-08	2.11996e-10	8.53135e-13	3.43326e-15	1.38164e-17	5.56013e-20	2.23756e-22	9.00457e-25	3.6237e-27	1.45828e-29	5.86854e-32	2.36167e-34	9.50404e-37	3.8247e-39	1.53917e-41	6.19406e-44	2.49267e-46	201.667	201.667
			0.0513223	75.25	202.874	0.832957	0.00341994	1.40416e-05	5.76516e-08	2.36705e-10	9.71861e-13	3.99025e-15	1.63831e-17	6.72656e-20	2.76178e-22	1.13393e-24	4.65567e-27	1.91152e-29	7.84828e-32	3.22234e-34	1.32302e-36	5.43205e-39	2.23028e-41	9.15706e-44	3.75969e-46	203.71	203.71
			0.0523616	75.5	204.913	0.858366	0.00359564	1.50619e-05	6.30931e-08	2.64293e-10	1.1071e-12	4.63758e-15	1.94265e-17	8.13762e-20	3.40879e-22	1.42792e-24	5.98146e-27	2.50559e-29	1.04957e-31	4.39659e-34	1.8417e-36	7.71477e-39	3.23166e-41	1.35372e-43	5.67064e-46	205.775	205.775
			0.0534219	75.75	206.972	0.884549	0.00378034	1.61563e-05	6.90479e-08	2.95094e-10	1.26116e-12	5.38988e-15	2.3035e-17	9.84461e-20	4.20734e-22	1.79811e-24	7.6847e-27	3.28425e-29	1.40361e-31	5.99868e-34	2.56369e-36	1.09566e-38	4.68257e-41	2.00122e-43	8.5527e-46	207.861	207.861
			0.0545036	76	209.052	0.91153	0.00397454	1.73301e-05	7.55644e-08	3.29483e-10	1.43664e-12	6.26418e-15	2.73137e-17	1.19095e-19	5.19291e-22	2.26426e-24	9.87284e-27	4.30485e-29	1.87704e-31	8.18444e-34	3.56865e-36	1.55604e-38	6.78478e-41	2.95836e-43	1.28993e-45	209.968	209.968
			0.0556072	76.25	211.153	0.939333	0.00417869	1.85892e-05	8.26957e-08	3.67878e-10	1.63653e-12	7.28025e-15	3.23868e-17	1.44075e-19	6.40929e-22	2.85122e-24	1.26839e-26	5.64253e-29	2.51012e-31	1.11665e-33	4.96749e-36	2.20983e-38	9.83059e-41	4.37321e-43	1.94546e-45	212.097	212.097
			0.0567331	76.5	213.276	0.967983	0.00439333	1.99398e-05	9.04996e-08	4.10746e-10	1.86423e-12	8.46108e-15	3.84019e-17	1.74293e-19	7.91052e-22	3.59031e-24	1.62951e-26	7.39579e-29	3.35669e-31	1.52348e-33	6.91454e-36	3.13827e-38	1.42435e-40	6.46462e-43	2.93406e-45	214.248	214.248
			0.0578817	76.75	215.419	0.997505	0.00461898	2.13884e-05	9.90396e-08	4.58607e-10	2.12359e-12	9.83338e-15	4.55338e-17	2.10846e-19	9.7633e-22	4.52093e-24	2.09343e-26	9.69371e-29	4.48871e-31	2.07851e-33	9.62463e-36	4.45672e-38	2.0637e-40	9.55603e-43	4.42495e-45	216.421	216.421
			0.0590535	77	217.584	1.02793	0.00485622	2.29421e-05	1.08385e-07	5.12042e-10	2.41903e-12	1.14282e-14	5.39899e-17	2.55063e-19	1.20499e-21	5.69272e-24	2.6894e-26	1.27055e-28	6.00243e-31	2.83571e-33	1.33967e-35	6.32898e-38	2.98999e-40	1.41255e-42	6.6733e-45	218.617	218.617
			0.060249	77.25	219.771	1.05928	0.00510563	2.46087e-05	1.18612e-07	5.71701e-10	2.75555e-12	1.32815e-14	6.4016e-17	3.08552e-19	1.48719e-21	7.16816e-24	3.455e-26	1.66528e-28	8.02651e-31	3.86872e-33	1.86469e-35	8.98765e-38	4.33198e-40	2.08798e-42	1.00639e-44	220.835	220.835
			0.0614686	77.5	221.98	1.09158	0.00536784	2.63963e-05	1.29804e-07	6.38308e-10	3.13888e-12	1.54354e-14	7.59034e-17	3.73254e-19	1.83547e-21	9.02592e-24	4.43849e-26	2.18262e-28	1.0733e-30	5.27796e-33	2.59543e-35	1.2763e-37	6.27619e-40	3.08631e-42	1.51769e-44	223.076	223.076
			0.0627129	77.75	224.21	1.12487	0.00564351	2.83137e-05	1.42051e-07	7.12673e-10	3.5755e-12	1.79384e-14	8.99976e-17	4.51521e-19	2.2653e-21	1.13651e-23	5.70189e-26	2.86066e-28	1.4352e-30	7.20044e-33	3.61249e-35	1.8124e-37	9.09285e-40	4.56191e-42	2.28873e-44	225.341	225.341
			0.0639823	78	226.464	1.15917	0.00593333	3.03703e-05	1.55453e-07	7.95698e-10	4.07285e-12	2.08472e-14	1.06708e-16	5.46196e-19	2.79575e-21	1.43103e-23	7.32484e-26	3.74928e-28	1.9191e-30	9.82308e-33	5.02803e-35	2.57364e-37	1.31734e-39	6.74291e-42	3.45142e-44	227.629	227.629
			0.0652774	78.25	228.74	1.19452	0.00623802	3.25761e-05	1.70119e-07	8.88392e-10	4.63935e-12	2.42276e-14	1.26521e-16	6.60717e-19	3.45039e-21	1.80186e-23	9.40964e-26	4.91389e-28	2.56613e-30	1.34008e-32	6.99816e-35	3.65457e-37	1.90849e-39	9.96647e-42	5.20468e-44	229.941	229.941
			0.0665986	78.5	231.039	1.23095	0.00655835	3.49421e-05	1.86168e-07	9.91881e-10	5.28463e-12	2.81559e-14	1.50011e-16	7.99244e-19	4.25828e-21	2.26876e-23	1.20877e-25	6.4402e-28	3.43127e-30	1.82814e-32	9.74012e-35	5.18943e-37	2.76487e-39	1.47309e-41	7.84846e-44	232.276	232.276
			0.0679465	78.75	233.361	1.26848	0.00689512	3.74799e-05	2.0373e-07	1.10742e-09	6.01963e-12	3.2721e-14	1.77862e-16	9.66809e-19	5.2553e-21	2.85663e-23	1.55279e-25	8.44051e-28	4.58802e-30	2.49392e-32	1.35563e-34	7.3688e-37	4.00547e-39	2.17726e-41	1.1835e-43	234.636	234.636
			0.0693216	79	235.706	1.30716	0.00724917	4.02019e-05	2.22949e-07	1.23641e-09	6.85682e-12	3.80261e-14	2.10882e-16	1.1695e-18	6.48571e-21	3.5968e-23	1.99469e-25	1.1062e-27	6.13469e-30	3.40213e-32	1.88673e-34	1.04633e-36	5.80266e-39	3.218e-41	1.78462e-43	237.02	237.02
			0.0707245	79.25	238.075	1.34702	0.00762138	4.31215e-05	2.4398e-07	1.38043e-09	7.81042e-12	4.4191e-14	2.50031e-16	1.41467e-18	8.00414e-21	4.52871e-23	2.56233e-25	1.44976e-27	8.20267e-30	4.64104e-32	2.62588e-34	1.48571e-36	8.40612e-39	4.75615e-41	2.69101e-43	239.43	239.43
			0.0721558	79.5	240.468	1.38809	0.0080127	4.6253e-05	2.66994e-07	1.54121e-09	8.89659e-12	5.13553e-14	2.96446e-16	1.71123e-18	9.87799e-21	5.70203e-23	3.29148e-25	1.89999e-27	1.09676e-29	6.33103e-32	3.65456e-34	2.10958e-36	1.21775e-38	7.02942e-41	4.0577e-43	241.864	241.864
			0.073616	79.75	242.884	1.43041	0.0084241	4.96118e-05	2.92178e-07	1.72072e-09	1.01338e-11	5.96806e-14	3.51476e-16	2.06994e-18	1.21904e-20	7.17929e-23	4.22808e-25	2.49003e-27	1.46645e-29	8.63633e-32	5.08617e-34	2.99539e-36	1.76407e-38	1.03891e-40	6.11842e-43	244.323	244.323
			0.0751056	80	245.325	1.47402	0.00885661	5.32145e-05	3.19737e-07	1.92112e-09	1.1543e-11	6.93553e-14	4.16718e-16	2.50383e-18	1.50441e-20	9.03919e-23	5.43115e-25	3.26328e-27	1.96073e-29	1.17809e-31	7.07851e-34	4.25309e-36	2.55545e-38	1.53543e-40	9.22554e-43	246.808	246.808
			0.0766254	80.25	247.791	1.51897	0.00931131	5.70786e-05	3.49894e-07	2.14486e-09	1.31481e-11	8.0598e-14	4.94068e-16	3.02865e-18	1.85657e-20	1.13809e-22	6.9765e-25	4.27661e-27	2.62158e-29	1.60704e-31	9.85118e-34	6.0388e-36	3.70181e-38	2.26922e-40	1.39104e-42	249.319	249.319
			0.0781758	80.5	250.281	1.56528	0.00978934	6.12232e-05	3.82894e-07	2.39465e-09	1.49763e-11	9.36626e-14	5.85773e-16	3.66346e-18	2.29115e-20	1.4329e-22	8.96147e-25	5.60457e-27	3.50513e-29	2.19213e-31	1.37098e-33	8.57418e-36	5.36235e-38	3.35365e-40	2.09739e-42	251.856	251.856
			0.0797576	80.75	252.797	1.613	0.0102919	6.56686e-05	4.19006e-07	2.67351e-09	1.70586e-11	1.08845e-13	6.94495e-16	4.4313e-18	2.82744e-20	1.80408e-22	1.15111e-24	7.34481e-27	4.68643e-29	2.99023e-31	1.90795e-33	1.21739e-35	7.76768e-38	4.95626e-40	3.16239e-42	254.42	254.42
			0.0813714	81	255.337	1.66217	0.0108203	7.04367e-05	4.58522e-07	2.98485e-09	1.94305e-11	1.26487e-13	8.23393e-16	5.36005e-18	3.48923e-20	2.27139e-22	1.47861e-24	9.62532e-27	6.2658e-29	4.07885e-31	2.65522e-33	1.72847e-35	1.12518e-37	7.32461e-40	4.76811e-42	257.01	257.01
			0.0830177	81.25	257.903	1.71284	0.0113757	7.55508e-05	5.01764e-07	3.33243e-09	2.2132e-11	1.46988e-13	9.76209e-16	6.48341e-18	4.3059e-20	2.85973e-22	1.89926e-24	1.26138e-26	8.37736e-29	5.56375e-31	3.69512e-33	2.45408e-35	1.62986e-37	1.08246e-39	7.18904e-42	259.628	259.628
			0.0846973	81.5	260.495	1.76506	0.0119597	8.10361e-05	5.49083e-07	3.72047e-09	2.52091e-11	1.70811e-13	1.15738e-15	7.84216e-18	5.31368e-20	3.60044e-22	2.43958e-24	1.653e-26	1.12004e-28	7.58915e-31	5.14224e-33	3.48427e-35	2.36087e-37	1.59967e-39	1.0839e-41	262.272	262.272
			0.0864108	81.75	263.113	1.81887	0.0125736	8.69195e-05	6.00863e-07	4.15369e-09	2.87139e-11	1.98495e-13	1.37217e-15	9.48563e-18	6.55729e-20	4.53296e-22	3.13358e-24	2.1662e-26	1.49747e-28	1.03518e-30	7.15604e-33	4.94688e-35	3.41971e-37	2.364e-39	1.6342e-41	264.945	264.945
			0.088159	82	265.758	1.87431	0.013219	9.32299e-05	6.57524e-07	4.63733e-09	3.27058e-11	2.30665e-13	1.62681e-15	1.14734e-17	8.0919e-20	5.70699e-22	4.02498e-24	2.8387e-26	2.00206e-28	1.41199e-30	9.95839e-33	7.02337e-35	4.95338e-37	3.49348e-39	2.46385e-41	267.645	267.645
			0.0899424	82.25	268.429	1.93145	0.0138975	9.99983e-05	7.19527e-07	5.17728e-09	3.72526e-11	2.68047e-13	1.9287e-15	1.38778e-17	9.9856e-20	7.18503e-22	5.16991e-24	3.71996e-26	2.67665e-28	1.92596e-30	1.3858e-32	9.9714e-35	7.17481e-37	5.16256e-39	3.71466e-41	270.374	270.374
			0.0917619	82.5	271.126	1.99033	0.0146109	0.000107258	7.87374e-07	5.78008e-09	4.24313e-11	3.11486e-13	2.2866e-15	1.67858e-17	1.23224e-19	9.04582e-22	6.64049e-24	4.87475e-26	3.57853e-28	2.62698e-30	1.92846e-32	1.41567e-34	1.03924e-36	7.62899e-39	5.6004e-41	273.131	273.131
			0.0936181	82.75	273.851	2.051	0.0153608	0.000115044	8.61618e-07	6.45304e-09	4.83298e-11	3.61963e-13	2.71091e-15	2.03032e-17	1.5206e-19	1.13884e-21	8.52932e-24	6.38799e-26	4.78426e-28	3.58315e-30	2.68358e-32	2.00985e-34	1.50527e-36	1.12736e-38	8.44334e-41	275.918	275.918
			0.0955119	83	276.604	2.11351	0.0161493	0.000123396	9.4286e-07	7.20434e-09	5.5048e-11	4.20619e-13	3.21393e-15	2.45575e-17	1.87643e-19	1.43377e-21	1.09553e-23	8.37092e-26	6.39618e-28	4.88729e-30	3.73435e-32	2.8534e-34	2.18027e-36	1.66593e-38	1.27293e-40	278.733	278.733
			0.0974439	83.25	279.383	2.17794	0.0169781	0.000132353	1.03176e-06	8.04309e-09	6.27e-11	4.88779e-13	3.81028e-15	2.97031e-17	2.3155e-19	1.80505e-21	1.40713e-23	1.09693e-25	8.55113e-28	6.66604e-30	5.19652e-32	4.05095e-34	3.15792e-36	2.46176e-38	1.91907e-40	281.578	281.578
			0.0994149	83.5	282.191	2.24432	0.0178495	0.000141961	1.12904e-06	8.97947e-09	7.14154e-11	5.67981e-13	4.51726e-15	3.59266e-17	2.85731e-19	2.27248e-21	1.80734e-23	1.43741e-25	1.1432e-27	9.09211e-30	7.23113e-32	5.75106e-34	4.57393e-36	3.63773e-38	2.89316e-40	284.454	284.454
			0.101426	83.75	285.027	2.31273	0.0187656	0.000152265	1.23549e-06	1.00248e-08	8.13421e-11	6.60014e-13	5.35539e-15	4.3454e-17	3.52588e-19	2.86092e-21	2.32137e-23	1.88357e-25	1.52834e-27	1.2401e-29	1.00623e-31	8.16459e-34	6.6248e-36	5.3754e-38	4.36163e-40	287.359	287.359
			0.103477	84	287.892	2.38322	0.0197287	0.000163318	1.35197e-06	1.11919e-08	9.26482e-11	7.66958e-13	6.34901e-15	5.25583e-17	4.35086e-19	3.60172e-21	2.98157e-23	2.46819e-25	2.04321e-27	1.69141e-29	1.40018e-31	1.15909e-33	9.59516e-36	7.94305e-38	6.57539e-40	290.295	290.295
			0.10557	84.25	290.785	2.45586	0.0207412	0.000175172	1.47944e-06	1.24947e-08	1.05526e-10	8.91228e-13	7.52696e-15	6.35697e-17	5.36885e-19	4.53432e-21	3.82951e-23	3.23425e-25	2.73152e-27	2.30694e-29	1.94835e-31	1.6455e-33	1.38972e-35	1.17371e-37	9.91266e-40	293.262	293.262
			0.107705	84.5	293.708	2.53071	0.0218057	0.000187887	1.61891e-06	1.39492e-08	1.20192e-10	1.03563e-12	8.92341e-15	7.68879e-17	6.62499e-19	5.70837e-21	4.91857e-23	4.23805e-25	3.65168e-27	3.14644e-29	2.71111e-31	2.336e-33	2.0128e-35	1.73431e-37	1.49436e-39	296.26	296.26
			0.109884	84.75	296.66	2.60784	0.0229247	0.000201524	1.77153e-06	1.5573e-08	1.36897e-10	1.20342e-12	1.05789e-14	9.29959e-17	8.17498e-19	7.18637e-21	6.31731e-23	5.55335e-25	4.88178e-27	4.29142e-29	3.77245e-31	3.31624e-33	2.91521e-35	2.56267e-37	2.25276e-39	299.29	299.29
			0.112106	85	299.641	2.68732	0.0241012	0.000216151	1.93854e-06	1.73858e-08	1.55924e-10	1.3984e-12	1.25415e-14	1.12478e-16	1.00876e-18	9.047e-21	8.11378e-23	7.27682e-25	6.5262e-27	5.853e-29	5.24925e-31	4.70778e-33	4.22216e-35	3.78663e-37	3.39603e-39	302.353	302.353
			0.114373	85.25	302.652	2.76922	0.025338	0.000231839	2.12129e-06	1.94095e-08	1.77594e-10	1.62496e-12	1.48681e-14	1.36041e-16	1.24476e-18	1.13893e-20	1.04211e-22	9.53511e-25	8.72449e-27	7.98277e-29	7.30412e-31	6.68316e-33	6.11499e-35	5.59512e-37	5.11946e-39	305.447	305.447
			0.116686	85.5	305.694	2.85362	0.0266382	0.000248665	2.32126e-06	2.16687e-08	2.02275e-10	1.88822e-12	1.76263e-14	1.6454e-16	1.53596e-18	1.4338e-20	1.33844e-22	1.24942e-24	1.16632e-26	1.08874e-28	1.01633e-30	9.48734e-33	8.85633e-35	8.26729e-37	7.71743e-39	308.575	308.575
			0.119046	85.75	308.766	2.94059	0.0280052	0.000266712	2.54008e-06	2.41909e-08	2.30386e-10	2.19412e-12	2.08961e-14	1.99007e-16	1.89528e-18	1.805e-20	1.71903e-22	1.63714e-24	1.55916e-26	1.48489e-28	1.41416e-30	1.3468e-32	1.28265e-34	1.22156e-36	1.16337e-38	311.735	311.735
			0.121453	86	311.87	3.03021	0.0294423	0.000286069	2.77952e-06	2.70066e-08	2.62403e-10	2.54958e-12	2.47724e-14	2.40695e-16	2.33865e-18	2.2723e-20	2.20782e-22	2.14518e-24	2.08431e-26	2.02517e-28	1.96771e-30	1.91188e-32	1.85763e-34	1.80493e-36	1.75371e-38	314.93	314.93
			0.123909	86.25	315.004	3.12255	0.0309531	0.00030683	3.04153e-06	3.01499e-08	2.98868e-10	2.96261e-12	2.93676e-14	2.91113e-16	2.88573e-18	2.86055e-20	2.8356e-22	2.81085e-24	2.78633e-26	2.76202e-28	2.73792e-30	2.71403e-32	2.69035e-34	2.66687e-36	2.6436e-38	318.158	318.158
			0.126415	86.5	318.17	3.21771	0.0325414	0.000329098	3.32823e-06	3.36591e-08	3.40401e-10	3.44254e-12	3.48151e-14	3.52092e-16	3.56078e-18	3.60109e-20	3.64185e-22	3.68308e-24	3.72477e-26	3.76693e-28	3.80957e-30	3.8527e-32	3.89631e-34	3.94042e-36	3.98502e-38	321.42	321.42
			0.128971	86.75	321.367	3.31577	0.0342112	0.000352981	3.64195e-06	3.75765e-08	3.87704e-10	4.00021e-12	4.1273e-14	4.25842e-16	4.39371e-18	4.5333e-20	4.67733e-22	4.82593e-24	4.97925e-26	5.13744e-28	5.30066e-30	5.46906e-32	5.64281e-34	5.82209e-36	6.00705e-38	324.718	324.718
			0.131579	87	324.597	3.41682	0.0359666	0.000378596	3.98523e-06	4.19499e-08	4.41579e-10	4.6482e-12	4.89286e-14	5.15039e-16	5.42147e-18	5.70682e-20	6.00719e-22	6.32337e-24	6.65619e-26	7.00653e-28	7.37531e-30	7.7635e-32	8.17212e-34	8.60224e-36	9.05501e-38	328.05	328.05
			0.13424	87.25	327.859	3.52094	0.0378121	0.000406071	4.36087e-06	4.68321e-08	5.02939e-10	5.40115e-12	5.8004e-14	6.22916e-16	6.6896e-18	7.18409e-20	7.71513e-22	8.28541e-24	8.89786e-26	9.55557e-28	1.02619e-29	1.10205e-31	1.18351e-33	1.27099e-35	1.36494e-37	331.419	331.419
			0.136954	87.5	331.155	3.62824	0.0397522	0.000435538	4.7719e-06	5.22825e-08	5.72825e-10	6.27606e-12	6.87626e-14	7.53385e-16	8.25434e-18	9.04373e-20	9.90861e-22	1.08562e-23	1.18944e-25	1.30319e-27	1.42782e-29	1.56437e-31	1.71397e-33	1.87788e-35	2.05747e-37	334.823	334.823
			0.139723	87.75	334.483	3.7388	0.0417918	0.000467144	5.22167e-06	5.83671e-08	6.5242e-10	7.29266e-12	8.15164e-14	9.11179e-16	1.0185e-17	1.13847e-19	1.27257e-21	1.42246e-23	1.59e-25	1.77729e-27	1.98663e-29	2.22062e-31	2.48218e-33	2.77455e-35	3.10136e-37	338.264	338.264
			0.142548	88	337.844	3.85273	0.0439361	0.000501042	5.71382e-06	6.51597e-08	7.43073e-10	8.47391e-12	9.66355e-14	1.10202e-15	1.25673e-17	1.43316e-19	1.63436e-21	1.8638e-23	2.12545e-25	2.42384e-27	2.76412e-29	3.15216e-31	3.59469e-33	4.09934e-35	4.67484e-37	341.741	341.741
			0.145431	88.25	341.24	3.97014	0.0461904	0.0005374	6.25235e-06	7.27426e-08	8.46321e-10	9.84648e-12	1.14558e-13	1.33282e-15	1.55067e-17	1.80412e-19	2.09899e-21	2.44206e-23	2.8412e-25	3.30558e-27	3.84587e-29	4.47446e-31	5.20578e-33	6.05664e-35	7.04657e-37	345.257	345.257
			0.148371	88.5	344.669	4.09111	0.0485602	0.000576395	6.84163e-06	8.12079e-08	9.63913e-10	1.14413e-11	1.35805e-13	1.61196e-15	1.91335e-17	2.27109e-19	2.69571e-21	3.19972e-23	3.79797e-25	4.50807e-27	5.35093e-29	6.35139e-31	7.5389e-33	8.94844e-35	1.06215e-36	348.809	348.809
			0.151371	88.75	348.133	4.21578	0.0510517	0.000618219	7.48643e-06	9.06582e-08	1.09784e-09	1.32945e-11	1.60992e-13	1.94956e-15	2.36085e-17	2.85891e-19	3.46205e-21	4.19243e-23	5.07689e-25	6.14795e-27	7.44497e-29	9.01561e-31	1.09176e-32	1.32209e-34	1.601e-36	352.401	352.401
			0.154431	89	351.632	4.34424	0.0536709	0.000663078	8.19199e-06	1.01208e-07	1.25038e-09	1.54478e-11	1.90849e-13	2.35785e-15	2.91301e-17	3.59888e-19	4.44623e-21	5.4931e-23	6.78645e-25	8.38433e-27	1.03584e-28	1.27973e-30	1.58104e-32	1.9533e-34	2.41321e-36	356.031	356.031
			0.157554	89.25	355.166	4.47661	0.0564245	0.00071119	8.96404e-06	1.12985e-07	1.4241e-09	1.79498e-11	2.26244e-13	2.85164e-15	3.59429e-17	4.53034e-19	5.71017e-21	7.19727e-23	9.07164e-25	1.14342e-26	1.44119e-28	1.81652e-30	2.28959e-32	2.88587e-34	3.63743e-36	359.7	359.7
			0.160739	89.5	358.735	4.61302	0.0593193	0.000762793	9.80884e-06	1.26133e-07	1.62196e-09	2.08569e-11	2.68202e-13	3.44883e-15	4.43489e-17	5.70288e-19	7.33339e-21	9.43009e-23	1.21263e-24	1.55933e-26	2.00516e-28	2.57845e-30	3.31566e-32	4.26365e-34	5.48267e-36	363.409	363.409
			0.163989	89.75	362.341	4.75358	0.0623626	0.00081814	1.07332e-05	1.4081e-07	1.8473e-09	2.42349e-11	3.1794e-13	4.17108e-15	5.47207e-17	7.17886e-19	9.418e-21	1.23556e-22	1.62094e-24	2.12652e-26	2.7898e-28	3.65996e-30	4.80153e-32	6.29917e-34	8.26393e-36	367.158	367.158
			0.167304	90	365.982	4.89842	0.065562	0.000877501	1.17448e-05	1.57195e-07	2.10395e-09	2.81599e-11	3.76901e-13	5.04456e-15	6.75179e-17	9.03681e-19	1.20951e-20	1.61885e-22	2.16672e-24	2.90001e-26	3.88146e-28	5.19506e-30	6.95323e-32	9.30642e-34	1.2456e-35	370.947	370.947
			0.170686	90.25	369.661	5.04767	0.0689254	0.000941169	1.28516e-05	1.75487e-07	2.39625e-09	3.27206e-11	4.46796e-13	6.10094e-15	8.33077e-17	1.13756e-18	1.55332e-20	2.12105e-22	2.89626e-24	3.95482e-26	5.40026e-28	7.374e-30	1.00691e-31	1.37493e-33	1.87745e-35	374.778	374.778
			0.174137	90.5	373.376	5.20147	0.0724614	0.00100946	1.40627e-05	1.95906e-07	2.72916e-09	3.80197e-11	5.2965e-13	7.37853e-15	1.0279e-16	1.43196e-18	1.99485e-20	2.77902e-22	3.87143e-24	5.39327e-26	7.51333e-28	1.04668e-29	1.45812e-31	2.0313e-33	2.82979e-35	378.651	378.651
			0.177657	90.75	377.128	5.35996	0.0761788	0.0010827	1.53879e-05	2.18701e-07	3.10831e-09	4.4177e-11	6.27869e-13	8.92362e-15	1.26828e-16	1.80255e-18	2.56188e-20	3.64109e-22	5.17492e-24	7.35489e-26	1.04532e-27	1.48567e-29	2.11151e-31	3.001e-33	4.26519e-35	382.565	382.565
			0.181249	91	380.918	5.52327	0.0800868	0.00116125	1.6838e-05	2.44148e-07	3.54012e-09	5.13314e-11	7.44299e-13	1.07922e-14	1.56486e-16	2.26903e-18	3.29007e-20	4.77056e-22	6.91725e-24	1.00299e-25	1.45433e-27	2.10876e-29	3.05768e-31	4.43359e-33	6.42866e-35	386.523	386.523
			0.184912	91.25	384.747	5.69156	0.0841952	0.0012455	1.84247e-05	2.72556e-07	4.03192e-09	5.96442e-11	8.82317e-13	1.30521e-14	1.9308e-16	2.85623e-18	4.22522e-20	6.25037e-22	9.24618e-24	1.36779e-25	2.02337e-27	2.99317e-29	4.42779e-31	6.55003e-33	9.68946e-35	390.524	390.524
			0.18865	91.5	388.613	5.86497	0.0885143	0.00133586	2.01609e-05	3.04269e-07	4.59204e-09	6.93032e-11	1.04593e-12	1.57852e-14	2.3823e-16	3.59538e-18	5.42617e-20	8.18919e-22	1.23592e-23	1.86525e-25	2.81504e-27	4.24847e-29	6.41181e-31	9.67673e-33	1.46042e-34	394.568	394.568
			0.192464	91.75	392.519	6.04366	0.093055	0.00143278	2.20607e-05	3.39671e-07	5.22995e-09	8.05262e-11	1.23987e-12	1.90905e-14	2.93938e-16	4.5258e-18	6.96843e-20	1.07294e-21	1.65202e-23	2.54363e-25	3.91646e-27	6.03021e-29	9.28479e-31	1.42959e-32	2.20116e-34	398.657	398.657
			0.196355	92	396.464	6.2278	0.0978286	0.00153673	2.41395e-05	3.79192e-07	5.95648e-09	9.35666e-11	1.46978e-12	2.30878e-14	3.62672e-16	5.69698e-18	8.94902e-20	1.40575e-21	2.2082e-23	3.46872e-25	5.44879e-27	8.55915e-29	1.3445e-30	2.11199e-32	3.3176e-34	402.791	402.791
			0.200324	92.25	400.448	6.41755	0.102847	0.00164821	2.64141e-05	4.2331e-07	6.78392e-09	1.08718e-10	1.74231e-12	2.79221e-14	4.47477e-16	7.17121e-18	1.14925e-19	1.84178e-21	2.95162e-23	4.73023e-25	7.58062e-27	1.21486e-28	1.94692e-30	3.12012e-32	5.00028e-34	406.971	406.971
			0.204373	92.5	404.473	6.61307	0.108123	0.00176779	2.89031e-05	4.72561e-07	7.7263e-09	1.26324e-10	2.06537e-12	3.37685e-14	5.5211e-16	9.02692e-18	1.47589e-19	2.41305e-21	3.9453e-23	6.45051e-25	1.05465e-26	1.72433e-28	2.81926e-30	4.60944e-32	7.53637e-34	411.196	411.196
			0.208504	92.75	408.538	6.81455	0.113669	0.00189604	3.16265e-05	5.27541e-07	8.79956e-09	1.4678e-10	2.44833e-12	4.0839e-14	6.81209e-16	1.13628e-17	1.89535e-19	3.16151e-21	5.2735e-23	8.79638e-25	1.46727e-26	2.44745e-28	4.08243e-30	6.80962e-32	1.13587e-33	415.468	415.468
			0.212719	93	412.644	7.02217	0.1195	0.00203359	3.46066e-05	5.88918e-07	1.00219e-08	1.70548e-10	2.9023e-12	4.93899e-14	8.40492e-16	1.43031e-17	2.43403e-19	4.1421e-21	7.04883e-23	1.19953e-24	2.04131e-26	3.4738e-28	5.91153e-30	1.006e-31	1.71195e-33	419.788	419.788
			0.217019	93.25	416.791	7.23611	0.12563	0.00218112	3.78674e-05	6.57434e-07	1.1414e-08	1.98164e-10	3.44043e-12	5.97309e-14	1.03702e-15	1.80042e-17	3.12579e-19	5.42683e-21	9.42178e-23	1.63576e-24	2.83992e-26	4.93053e-28	8.56012e-30	1.48616e-31	2.5802e-33	424.155	424.155
			0.221405	93.5	420.98	7.45657	0.132074	0.00233934	4.14354e-05	7.33921e-07	1.29995e-08	2.30253e-10	4.07833e-12	7.2237e-14	1.27949e-15	2.26629e-17	4.01414e-19	7.11001e-21	1.25935e-22	2.23062e-24	3.95096e-26	6.99811e-28	1.23953e-29	2.19551e-31	3.88878e-33	428.571	428.571
			0.22588	93.75	425.211	7.68374	0.138848	0.00250905	4.53396e-05	8.19306e-07	1.48052e-08	2.67536e-10	4.83449e-12	8.73614e-14	1.57866e-15	2.8527e-17	5.15495e-19	9.31521e-21	1.6833e-22	3.04179e-24	5.49665e-26	9.93267e-28	1.79488e-29	3.24342e-31	5.86099e-33	433.036	433.036
			0.230446	94	429.484	7.91783	0.145971	0.00269107	4.96116e-05	9.14623e-07	1.68617e-08	3.10857e-10	5.73085e-12	1.05652e-13	1.94777e-15	3.59084e-17	6.61996e-19	1.22043e-20	2.24995e-22	4.14794e-24	7.647e-26	1.40978e-27	2.59902e-29	4.79146e-31	8.83338e-33	437.551	437.551
			0.235104	94.25	433.801	8.15905	0.153458	0.00288628	5.42861e-05	1.02103e-06	1.92038e-08	3.61191e-10	6.79339e-12	1.27772e-13	2.40318e-15	4.51997e-17	8.50129e-19	1.59895e-20	3.00735e-22	5.65631e-24	1.06386e-25	2.00093e-27	3.76341e-29	7.07834e-31	1.33132e-32	442.116	442.116
			0.239856	94.5	438.16	8.40762	0.161329	0.00309566	5.94009e-05	1.13981e-06	2.18712e-08	4.19675e-10	8.05292e-12	1.54523e-13	2.96506e-15	5.68949e-17	1.09173e-18	2.09485e-20	4.0197e-22	7.71318e-24	1.48004e-25	2.83997e-27	5.44946e-29	1.04567e-30	2.00647e-32	446.733	446.733
			0.244704	94.75	442.564	8.66376	0.169604	0.00332022	6.49976e-05	1.27241e-06	2.49091e-08	4.87628e-10	9.54595e-12	1.86874e-13	3.6583e-15	7.1616e-17	1.40198e-18	2.74455e-20	5.37281e-22	1.0518e-23	2.05903e-25	4.03081e-27	7.89084e-29	1.54473e-30	3.02401e-32	451.401	451.401
			0.249649	95	447.012	8.9277	0.178304	0.00356107	7.11216e-05	1.42044e-06	2.83689e-08	5.66583e-10	1.13158e-11	2.25998e-13	4.51363e-15	9.0146e-17	1.80039e-18	3.59573e-20	7.18139e-22	1.43426e-23	2.86451e-25	5.72098e-27	1.14259e-28	2.28198e-30	4.55756e-32	456.121	456.121
			0.254695	95.25	451.504	9.19968	0.187449	0.00381939	7.78225e-05	1.58568e-06	3.23093e-08	6.58321e-10	1.34137e-11	2.73313e-13	5.56891e-15	1.1347e-16	2.31202e-18	4.71089e-20	9.59874e-22	1.9558e-23	3.98507e-25	8.11982e-27	1.65446e-28	3.37107e-30	6.86877e-32	460.895	460.895
			0.259843	95.5	456.042	9.47995	0.197064	0.00409645	8.51547e-05	1.77015e-06	3.67969e-08	7.64912e-10	1.59006e-11	3.30532e-13	6.87092e-15	1.42829e-16	2.96904e-18	6.17188e-20	1.28298e-21	2.66698e-23	5.54396e-25	1.15245e-26	2.39564e-28	4.97993e-30	1.0352e-31	465.723	465.723
			0.265095	95.75	460.625	9.76875	0.207171	0.0043936	9.31777e-05	1.97607e-06	4.19077e-08	8.88761e-10	1.88485e-11	3.9973e-13	8.47731e-15	1.79783e-16	3.81276e-18	8.08595e-20	1.71483e-21	3.63674e-23	7.71265e-25	1.63567e-26	3.46885e-28	7.35659e-30	1.56016e-31	470.606	470.606
			0.270452	96	465.255	10.0663	0.217797	0.00471231	0.000101956	2.20595e-06	4.77284e-08	1.03266e-09	2.23428e-11	4.83414e-13	1.04592e-14	2.26298e-16	4.89623e-18	1.05936e-19	2.29205e-21	4.95912e-23	1.07297e-24	2.32149e-26	5.02282e-28	1.08675e-29	2.35131e-31	475.544	475.544
			0.275918	96.25	469.931	10.373	0.228968	0.00505413	0.000111562	2.46257e-06	5.43574e-08	1.19986e-09	2.6485e-11	5.84616e-13	1.29045e-14	2.84848e-16	6.28758e-18	1.38789e-19	3.06355e-21	6.76232e-23	1.49268e-24	3.29486e-26	7.27291e-28	1.60538e-29	3.54364e-31	480.538	480.538
			0.281495	96.5	474.654	10.689	0.240712	0.00542074	0.000122073	2.74903e-06	6.19071e-08	1.39412e-09	3.13951e-11	7.07004e-13	1.59214e-14	3.58545e-16	8.07428e-18	1.8183e-19	4.09473e-21	9.22116e-23	2.07657e-24	4.67635e-26	1.05309e-27	2.37153e-29	5.34058e-31	485.589	485.589
			0.287184	96.75	479.424	11.0146	0.253058	0.00581394	0.000133574	3.06882e-06	7.05052e-08	1.61984e-09	3.72153e-11	8.55012e-13	1.96437e-14	4.51308e-16	1.03687e-17	2.38217e-19	5.47298e-21	1.2574e-22	2.88885e-24	6.63704e-26	1.52484e-27	3.50328e-29	8.0487e-31	490.698	490.698
			0.292988	97	484.242	11.3502	0.266037	0.00623566	0.000146158	3.4258e-06	8.02975e-08	1.8821e-09	4.41146e-11	1.034e-12	2.42361e-14	5.6807e-16	1.3315e-17	3.12091e-19	7.31512e-21	1.7146e-22	4.01885e-24	9.41979e-26	2.20791e-27	5.17513e-29	1.213e-30	495.865	495.865
			0.298909	97.25	489.109	11.6959	0.279682	0.00668797	0.000159928	3.82431e-06	9.14497e-08	2.18681e-09	5.22927e-11	1.25046e-12	2.9902e-14	7.15039e-16	1.70986e-17	4.08873e-19	9.77729e-21	2.33802e-22	5.59084e-24	1.33692e-25	3.19695e-27	7.6448e-29	1.82808e-30	501.091	501.091
			0.30495	97.5	494.024	12.0522	0.294026	0.00717308	0.000174994	4.26917e-06	1.04151e-07	2.54086e-09	6.1987e-11	1.51223e-12	3.68925e-14	9.0003e-16	2.19572e-17	5.35667e-19	1.30682e-20	3.18811e-22	7.77772e-24	1.89745e-25	4.62903e-27	1.1293e-28	2.75504e-30	506.378	506.378
			0.311113	97.75	498.99	12.4194	0.309107	0.00769337	0.000191481	4.76577e-06	1.18616e-07	2.95223e-09	7.34782e-11	1.8288e-12	4.55172e-14	1.13288e-15	2.81963e-17	7.01779e-19	1.74666e-20	4.34728e-22	1.082e-23	2.69299e-25	6.70259e-27	1.66821e-28	4.15202e-30	511.726	511.726
			0.317401	98	504.004	12.7977	0.32496	0.0082514	0.00020952	5.32014e-06	1.35089e-07	3.43019e-09	8.70996e-11	2.21164e-12	5.6158e-14	1.42597e-15	3.62082e-17	9.19401e-19	2.33455e-20	5.92789e-22	1.50521e-23	3.82205e-25	9.70496e-27	2.46429e-28	6.25733e-30	517.136	517.136
			0.323815	98.25	509.07	13.1876	0.341626	0.0088499	0.000229258	5.93899e-06	1.53851e-07	3.98553e-09	1.03246e-10	2.67461e-12	6.92863e-14	1.79488e-15	4.64966e-17	1.2045e-18	3.12029e-20	8.08318e-22	2.09397e-23	5.42446e-25	1.40522e-26	3.64024e-28	9.43013e-30	522.608	522.608
			0.330359	98.5	514.186	13.5893	0.359147	0.00949181	0.000250856	6.62981e-06	1.75218e-07	4.63078e-09	1.22386e-10	3.23449e-12	8.54835e-14	2.25922e-15	5.97083e-17	1.57802e-18	4.17049e-20	1.10221e-21	2.913e-23	7.69868e-25	2.03466e-26	5.37735e-28	1.42117e-29	528.144	528.144
			0.337035	98.75	519.354	14.0032	0.377567	0.0101803	0.000274489	7.40099e-06	1.99552e-07	5.38048e-09	1.45073e-10	3.91157e-12	1.05467e-13	2.84369e-15	7.66739e-17	2.06734e-18	5.57415e-20	1.50295e-21	4.05237e-23	1.09263e-24	2.94605e-26	7.94338e-28	2.14176e-29	533.745	533.745
			0.343846	99	524.573	14.4298	0.396931	0.0109187	0.000300347	8.26187e-06	2.27265e-07	6.25154e-09	1.71966e-10	4.73038e-12	1.30122e-13	3.57936e-15	9.84599e-17	2.70841e-18	7.45021e-20	2.04938e-21	5.63738e-23	1.55071e-24	4.26566e-26	1.17339e-27	3.22771e-29	539.411	539.411
			0.350795	99.25	529.845	14.8694	0.417288	0.0117106	0.000328642	9.22288e-06	2.58827e-07	7.26362e-09	2.03843e-10	5.72058e-12	1.6054e-13	4.50534e-15	1.26436e-16	3.54825e-18	9.95767e-20	2.79448e-21	7.84232e-23	2.20084e-24	6.17634e-26	1.7333e-27	4.86428e-29	545.144	545.144
			0.357884	99.5	535.17	15.3223	0.438689	0.01256	0.000359602	1.02957e-05	2.94772e-07	8.43954e-09	2.4163e-10	6.91805e-12	1.98069e-13	5.67086e-15	1.62361e-16	4.64851e-18	1.3309e-19	3.81047e-21	1.09096e-22	3.12351e-24	8.94284e-26	2.5604e-27	7.33061e-29	550.944	550.944
			0.365116	99.75	540.549	15.7891	0.461188	0.013471	0.000393478	1.14932e-05	3.35709e-07	9.80582e-09	2.86421e-10	8.36617e-12	2.4437e-13	7.13788e-15	2.08493e-16	6.08993e-18	1.77883e-19	5.19583e-21	1.51766e-22	4.43299e-24	1.29485e-25	3.78216e-27	1.10474e-28	556.813	556.813
			0.372495	100	545.982	16.27	0.48484	0.014448	0.000430545	1.28301e-05	3.8233e-07	1.13933e-08	3.39515e-10	1.01174e-11	3.01494e-13	8.98441e-15	2.67732e-16	7.97829e-18	2.3775e-19	7.08484e-21	2.11125e-22	6.29144e-24	1.87482e-25	5.5869e-27	1.66487e-28	562.751	562.751
			0.380022	100.25	551.469	16.7656	0.509705	0.0154959	0.000471104	1.43224e-05	4.35426e-07	1.32377e-08	4.0245e-10	1.22352e-11	3.71972e-13	1.13086e-14	3.43802e-16	1.04522e-17	3.17765e-19	9.66061e-21	2.937e-22	8.92899e-24	2.71457e-25	8.25278e-27	2.50899e-28	568.76	568.76
			0.387702	100.5	557.011	17.2763	0.535845	0.0166198	0.000515483	1.59883e-05	4.95895e-07	1.53807e-08	4.77051e-10	1.47963e-11	4.58923e-13	1.4234e-14	4.41484e-16	1.36931e-17	4.24708e-19	1.31728e-20	4.0857e-22	1.26722e-23	3.93044e-25	1.21907e-26	3.78109e-28	574.84	574.84
			0.395536	100.75	562.609	17.8026	0.563325	0.0178253	0.000564043	1.78479e-05	5.64761e-07	1.78707e-08	5.6548e-10	1.78934e-11	5.662e-13	1.79162e-14	5.66921e-16	1.7939e-17	5.67643e-19	1.79619e-20	5.68365e-22	1.79847e-23	5.69089e-25	1.80076e-26	5.69813e-28	580.993	580.993
			0.403529	101	568.263	18.3449	0.592215	0.0191181	0.000617176	1.99239e-05	6.4319e-07	2.07637e-08	6.703e-10	2.16388e-11	6.98552e-13	2.25509e-14	7.27995e-16	2.35014e-17	7.5868e-19	2.44919e-20	7.90657e-22	2.55243e-23	8.23983e-25	2.66001e-26	8.58713e-28	587.22	587.22
			0.411684	101.25	573.975	18.9037	0.622586	0.0205047	0.000675315	2.22413e-05	7.3251e-07	2.4125e-08	7.94548e-10	2.61682e-11	8.61841e-13	2.83845e-14	9.34833e-16	3.07884e-17	1.01401e-18	3.3396e-20	1.09989e-21	3.62244e-23	1.19304e-24	3.92924e-26	1.29408e-27	593.522	593.522
			0.420003	101.5	579.743	19.4795	0.654515	0.0219918	0.00073893	2.48282e-05	8.34233e-07	2.80304e-08	9.41827e-10	3.16456e-11	1.0633e-12	3.5727e-14	1.20044e-15	4.03349e-17	1.35526e-18	4.55371e-20	1.53005e-21	5.14102e-23	1.72739e-24	5.80407e-26	1.95018e-27	599.9	599.9
			0.42849	101.75	585.57	20.0728	0.688081	0.0235868	0.000808538	2.7716e-05	9.50082e-07	3.2568e-08	1.11641e-09	3.82694e-11	1.31185e-12	4.4969e-14	1.5415e-15	5.28413e-17	1.81136e-18	6.20919e-20	2.12846e-21	7.29618e-23	2.50107e-24	8.57346e-26	2.93891e-27	606.355	606.355
			0.437148	102	591.455	20.6843	0.723368	0.0252975	0.000884701	3.09397e-05	1.08202e-06	3.78402e-08	1.32334e-09	4.62797e-11	1.61849e-12	5.66016e-14	1.97946e-15	6.92255e-17	2.42094e-18	8.46649e-20	2.96089e-21	1.03548e-22	3.62126e-24	1.26642e-25	4.42892e-27	612.889	612.889
			0.445982	102.25	597.399	21.3143	0.760464	0.0271323	0.000968039	3.45382e-05	1.23227e-06	4.39658e-08	1.56863e-09	5.59666e-11	1.99681e-12	7.12432e-14	2.54185e-15	9.06896e-17	3.23567e-18	1.15444e-19	4.11888e-21	1.46956e-22	5.24316e-24	1.87068e-25	6.67433e-27	619.502	619.502
			0.454994	102.5	603.403	21.9636	0.799463	0.0291001	0.00105923	3.85553e-05	1.4034e-06	5.10829e-08	1.85939e-09	6.7681e-11	2.46355e-12	8.96721e-14	3.26402e-15	1.18809e-16	4.32458e-18	1.57412e-19	5.72974e-21	2.0856e-22	7.59146e-24	2.76326e-25	1.00581e-26	626.196	626.196
			0.464188	102.75	609.467	22.6326	0.840461	0.0312106	0.001159	4.30397e-05	1.59828e-06	5.93521e-08	2.20404e-09	8.18472e-11	3.0394e-12	1.12868e-13	4.19136e-15	1.55646e-16	5.77993e-18	2.14638e-19	7.97057e-21	2.95987e-22	1.09915e-23	4.0817e-25	1.51574e-26	632.973	632.973
			0.473568	103	615.592	23.322	0.883562	0.0334741	0.00126818	4.80455e-05	1.82022e-06	6.89599e-08	2.61257e-09	9.89784e-11	3.74984e-12	1.42064e-13	5.38216e-15	2.03905e-16	7.72503e-18	2.92666e-19	1.10878e-20	4.20064e-22	1.59143e-23	6.0292e-25	2.28419e-26	639.833	639.833
			0.483137	103.25	621.779	24.0324	0.928873	0.0359018	0.00138764	5.36336e-05	2.07299e-06	8.01229e-08	3.09683e-09	1.19695e-10	4.62633e-12	1.78812e-13	6.91126e-15	2.67127e-16	1.03247e-17	3.99059e-19	1.5424e-20	5.96153e-22	2.30419e-23	8.9059e-25	3.44221e-26	646.778	646.778
			0.492899	103.5	628.028	24.7644	0.976507	0.0385056	0.00151835	5.98715e-05	2.36085e-06	9.30929e-08	3.67083e-09	1.44748e-10	5.7077e-12	2.25066e-13	8.87478e-15	3.4995e-16	1.37992e-17	5.44129e-19	2.14561e-20	8.46054e-22	3.33616e-23	1.31551e-24	5.18732e-26	653.809	653.809
			0.502859	103.75	634.34	25.5187	1.02658	0.0412982	0.00166137	6.68349e-05	2.68868e-06	1.08162e-07	4.35123e-09	1.75044e-10	7.04182e-12	2.83283e-13	1.13961e-14	4.58452e-16	1.84429e-17	7.41935e-19	2.98471e-20	1.20071e-21	4.83031e-23	1.94317e-24	7.81713e-26	660.928	660.928
			0.51302	104	640.715	26.296	1.07923	0.0442933	0.00181787	7.46082e-05	3.06204e-06	1.25671e-07	5.15774e-09	2.11682e-10	8.68776e-12	3.5656e-13	1.46338e-14	6.00594e-16	2.46493e-17	1.01165e-18	4.15196e-20	1.70403e-21	6.99362e-23	2.87029e-24	1.17801e-25	668.137	668.137
			0.523386	104.25	647.155	27.0969	1.13457	0.0475056	0.0019891	8.32855e-05	3.48724e-06	1.46014e-07	6.11373e-09	2.55987e-10	1.07184e-11	4.4879e-13	1.87912e-14	7.86806e-16	3.29443e-17	1.37941e-18	5.7757e-20	2.41834e-21	1.01258e-22	4.23976e-24	1.77522e-25	675.436	675.436
			0.533962	104.5	653.659	27.9223	1.19276	0.0509509	0.00217647	9.2972e-05	3.97148e-06	1.69649e-07	7.24691e-09	3.09566e-10	1.32237e-11	5.64876e-13	2.41298e-14	1.03075e-15	4.40305e-17	1.88085e-18	8.03442e-20	3.43206e-21	1.46607e-22	6.2626e-24	2.67519e-25	682.827	682.827
			0.544751	104.75	660.228	28.7728	1.25392	0.054646	0.00238148	0.000103785	4.52296e-06	1.97111e-07	8.59011e-09	3.74358e-10	1.63145e-11	7.10989e-13	3.0985e-14	1.35033e-15	5.88474e-17	2.56458e-18	1.11764e-19	4.87071e-21	2.12266e-22	9.25056e-24	4.0314e-25	690.312	690.312
			0.555758	105	666.863	29.6492	1.31822	0.0586091	0.0026058	0.000115856	5.15101e-06	2.29018e-07	1.01823e-08	4.52711e-10	2.01278e-11	8.94896e-13	3.97877e-14	1.76899e-15	7.86503e-17	3.49685e-18	1.55472e-19	6.91239e-21	3.0733e-22	1.36641e-23	6.07514e-25	697.892	697.892
			0.566988	105.25	673.565	30.5523	1.38582	0.0628595	0.00285125	0.00012933	5.86628e-06	2.66089e-07	1.20695e-08	5.47462e-10	2.48323e-11	1.12637e-12	5.10911e-14	2.31744e-15	1.05117e-16	4.76801e-18	2.16272e-19	9.8099e-21	4.44967e-22	2.01833e-23	9.15495e-25	705.569	705.569
			0.578444	105.5	680.335	31.4829	1.45689	0.0674183	0.00311982	0.000144371	6.68086e-06	3.0916e-07	1.43066e-08	6.62044e-10	3.06365e-11	1.41772e-12	6.56057e-14	3.03594e-15	1.4049e-16	6.50124e-18	3.00849e-19	1.39219e-20	6.44245e-22	2.98128e-23	1.3796e-24	713.345	713.345
			0.590132	105.75	687.172	32.4418	1.5316	0.0723076	0.00341368	0.000161162	7.60855e-06	3.59204e-07	1.69582e-08	8.00608e-10	3.77971e-11	1.78443e-12	8.42437e-14	3.9772e-15	1.87766e-16	8.86453e-18	4.185e-19	1.97576e-20	9.32768e-22	4.40365e-23	2.07899e-24	721.222	721.222
			0.602056	106	694.079	33.4299	1.61014	0.0775514	0.00373523	0.000179905	8.66505e-06	4.17348e-07	2.01013e-08	9.68171e-10	4.66315e-11	2.24598e-12	1.08177e-13	5.21027e-15	2.5095e-16	1.20869e-17	5.82159e-19	2.80394e-20	1.3505e-21	6.50463e-23	3.13292e-24	729.2	729.2
			0.614221	106.25	701.054	34.4482	1.6927	0.0831756	0.00408705	0.000200828	9.86824e-06	4.84903e-07	2.3827e-08	1.1708e-09	5.75306e-11	2.82692e-12	1.38908e-13	6.82563e-15	3.35396e-16	1.64806e-17	8.09817e-19	3.97926e-20	1.95531e-21	9.60796e-23	4.72113e-24	737.282	737.282
			0.626632	106.5	708.1	35.4974	1.77951	0.0892075	0.00447202	0.000224185	1.12385e-05	5.63392e-07	2.82432e-08	1.41585e-09	7.09771e-11	3.55812e-12	1.7837e-13	8.94181e-15	4.48257e-16	2.24714e-17	1.1265e-18	5.64722e-20	2.83098e-21	1.41919e-22	7.11446e-24	745.471	745.471
			0.639293	106.75	715.216	36.5786	1.87076	0.095677	0.00489325	0.000250258	1.2799e-05	6.54587e-07	3.34778e-08	1.71217e-09	8.75663e-11	4.47844e-12	2.29043e-13	1.1714e-14	5.99097e-16	3.06399e-17	1.56703e-18	8.01432e-20	4.0988e-21	2.09627e-22	1.0721e-23	753.767	753.767
			0.65221	107	722.404	37.6928	1.96669	0.102616	0.00535415	0.000279362	1.45762e-05	7.60542e-07	3.96827e-08	2.07051e-09	1.08033e-10	5.63681e-12	2.94111e-13	1.53458e-14	8.00693e-16	4.17776e-17	2.17982e-18	1.13736e-19	5.93439e-21	3.09638e-22	1.61559e-23	762.172	762.172
			0.665388	107.25	729.665	38.8408	2.06754	0.110057	0.00585846	0.000311852	1.66002e-05	8.83647e-07	4.70375e-08	2.50385e-09	1.33283e-10	7.09478e-12	3.77663e-13	2.01034e-14	1.07012e-15	5.69639e-17	3.03225e-18	1.6141e-19	8.59201e-21	4.57362e-22	2.43458e-23	770.689	770.689
			0.678832	107.5	736.998	40.0238	2.17356	0.118039	0.00641027	0.00034812	1.89052e-05	1.02668e-06	5.57554e-08	3.02789e-09	1.64434e-10	8.92986e-12	4.8495e-13	2.6336e-14	1.43022e-15	7.76703e-17	4.21801e-18	2.29066e-19	1.24398e-20	6.75562e-22	3.66875e-23	779.32	779.32
			0.692548	107.75	744.405	41.2429	2.28502	0.126599	0.00701406	0.000388606	2.15303e-05	1.19286e-06	6.60891e-08	3.66159e-09	2.02866e-10	1.12396e-11	6.22716e-13	3.45009e-14	1.91148e-15	1.05903e-16	5.86746e-18	3.2508e-19	1.80107e-20	9.97861e-22	5.52854e-23	788.067	788.067
			0.706541	108	751.886	42.4991	2.40219	0.13578	0.00767471	0.0004338	2.45198e-05	1.38594e-06	7.83379e-08	4.42792e-09	2.50281e-10	1.41467e-11	7.99617e-13	4.5197e-14	2.55468e-15	1.44399e-16	8.16192e-18	4.61338e-19	2.60764e-20	1.47392e-21	8.33109e-23	796.931	796.931
			0.720817	108.25	759.443	43.7935	2.52537	0.145626	0.00839759	0.00048425	2.79244e-05	1.61027e-06	9.28569e-08	5.35463e-09	3.08776e-10	1.78057e-11	1.02677e-12	5.92092e-14	3.41432e-15	1.96888e-16	1.13536e-17	6.54709e-19	3.7754e-20	2.1771e-21	1.25543e-22	805.916	805.916
			0.735381	108.5	767.075	45.1274	2.65487	0.156187	0.00918855	0.000540567	3.18018e-05	1.87092e-06	1.10067e-07	6.47528e-09	3.80944e-10	2.24111e-11	1.31846e-12	7.75654e-14	4.56321e-15	2.68456e-16	1.57934e-17	9.29131e-19	5.46612e-20	3.21574e-21	1.89184e-22	815.024	815.024
			0.750239	108.75	774.785	46.5019	2.791	0.167514	0.010054	0.000603433	3.62175e-05	2.17374e-06	1.30466e-07	7.83047e-09	4.69978e-10	2.82077e-11	1.693e-12	1.01612e-13	6.09868e-15	3.66038e-16	2.19692e-17	1.31858e-18	7.91397e-20	4.7499e-21	2.85085e-22	824.256	824.256
			0.765397	109	782.571	47.9182	2.93412	0.179661	0.011001	0.00067361	4.12464e-05	2.52559e-06	1.54646e-07	9.46927e-09	5.7982e-10	3.55034e-11	2.17394e-12	1.33114e-13	8.15082e-15	4.99089e-16	3.05601e-17	1.87125e-18	1.1458e-19	7.01595e-21	4.29599e-22	833.615	833.615
			0.780862	109.25	790.436	49.3777	3.08458	0.19269	0.0120372	0.000751949	4.69734e-05	2.93438e-06	1.83308e-07	1.1451e-08	7.15335e-10	4.46862e-11	2.7915e-12	1.74382e-13	1.08935e-14	6.80504e-16	4.25104e-17	2.65558e-18	1.65891e-19	1.03631e-20	6.47369e-22	843.104	843.104
			0.796639	109.5	798.38	50.8817	3.24275	0.206664	0.0131709	0.000839397	5.34957e-05	3.40934e-06	2.17281e-07	1.38476e-08	8.82521e-10	5.6244e-11	3.5845e-12	2.28444e-13	1.4559e-14	9.2786e-16	5.91336e-17	3.76865e-18	2.4018e-19	1.5307e-20	9.75529e-22	852.725	852.725
			0.812735	109.75	806.404	52.4314	3.40903	0.221651	0.0144115	0.000937015	6.09236e-05	3.96118e-06	2.57551e-07	1.67456e-08	1.08878e-09	7.07912e-11	4.60276e-12	2.99266e-13	1.94579e-14	1.26513e-15	8.2257e-17	5.34825e-18	3.47737e-19	2.26094e-20	1.47004e-21	862.482	862.482
			0.829156	110	814.509	54.0283	3.58383	0.237724	0.0157688	0.00104599	6.93828e-05	4.60233e-06	3.05284e-07	2.02502e-08	1.34325e-09	8.91008e-11	5.91027e-12	3.92043e-13	2.60051e-14	1.72498e-15	1.14422e-16	7.58992e-18	5.03458e-19	3.33956e-20	2.21521e-21	872.375	872.375
			0.845908	110.25	822.695	55.6739	3.7676	0.254964	0.0172541	0.00116763	7.90165e-05	5.34725e-06	3.61863e-07	2.44882e-08	1.65718e-09	1.12146e-10	7.58921e-12	5.13582e-13	3.47554e-14	2.35199e-15	1.59166e-16	1.07712e-17	7.28913e-19	4.93275e-20	3.33812e-21	882.41	882.41
			0.862999	110.5	830.963	57.3696	3.96079	0.273453	0.0188792	0.00130342	8.99878e-05	6.21275e-06	4.28928e-07	2.96131e-08	2.04449e-09	1.41151e-10	9.74508e-12	6.728e-13	4.645e-14	3.20691e-15	2.21405e-16	1.52858e-17	1.05533e-18	7.28598e-20	5.03023e-21	892.587	892.587
			0.880435	110.75	839.314	59.1169	4.16389	0.293283	0.0206573	0.001455	0.000102482	7.21833e-06	5.08422e-07	3.58106e-08	2.52231e-09	1.77659e-10	1.25134e-11	8.81377e-13	6.20796e-14	4.37257e-15	3.07981e-16	2.16926e-17	1.52791e-18	1.07618e-19	7.58008e-21	902.911	902.911
			0.898224	111	847.749	60.9175	4.3774	0.314551	0.022603	0.0016242	0.000116712	8.38667e-06	6.02648e-07	4.33051e-08	3.11181e-09	2.23608e-10	1.6068e-11	1.15461e-12	8.29682e-14	5.96192e-15	4.28411e-16	3.07847e-17	2.21213e-18	1.58959e-19	1.14224e-20	913.383	913.383
			0.916372	111.25	856.269	62.7729	4.60186	0.337361	0.0247319	0.00181309	0.000132917	9.74411e-06	7.14338e-07	5.23679e-08	3.83908e-09	2.81442e-10	2.06324e-11	1.51256e-12	1.10885e-13	8.12896e-15	5.95932e-16	4.36876e-17	3.20273e-18	2.34791e-19	1.72125e-20	924.008	924.008
			0.934886	111.5	864.875	64.6848	4.83783	0.361826	0.0270613	0.00202394	0.000151372	1.13213e-05	8.46726e-07	6.33274e-08	4.73631e-09	3.54233e-10	2.64934e-11	1.98147e-12	1.48196e-13	1.10837e-14	8.28959e-16	6.19986e-17	4.63693e-18	3.468e-19	2.59375e-20	934.789	934.789
			0.953775	111.75	873.567	66.6549	5.0859	0.388064	0.0296101	0.00225931	0.00017239	1.31537e-05	1.00365e-06	7.65805e-08	5.84324e-09	4.45851e-10	3.40193e-11	2.59574e-12	1.9806e-13	1.51124e-14	1.1531e-15	8.79841e-17	6.71336e-18	5.12243e-19	3.90851e-20	945.728	945.728
			0.973045	112	882.347	68.685	5.34669	0.416205	0.0323989	0.00252205	0.000196325	1.52827e-05	1.18966e-06	9.26071e-08	7.20887e-09	5.61164e-10	4.3683e-11	3.40044e-12	2.64703e-13	2.06054e-14	1.604e-15	1.24861e-16	9.71962e-18	7.5661e-19	5.88972e-20	956.83	956.83
			0.992704	112.25	891.214	70.777	5.62085	0.446387	0.0354504	0.00281534	0.000223584	1.77562e-05	1.41013e-06	1.11988e-07	8.89365e-09	7.06301e-10	5.60918e-11	4.4546e-12	3.53768e-13	2.8095e-14	2.2312e-15	1.77194e-16	1.40721e-17	1.11755e-18	8.87519e-20	968.097	968.097
			1.01276	112.5	900.171	72.9326	5.90906	0.478757	0.0387893	0.00314274	0.000254628	2.06301e-05	1.67147e-06	1.35424e-07	1.09722e-08	8.88974e-10	7.20255e-11	5.83556e-12	4.72802e-13	3.83068e-14	3.10365e-15	2.5146e-16	2.03735e-17	1.65068e-18	1.3374e-19	979.534	979.534
			1.03322	112.75	909.218	75.1539	6.21206	0.513475	0.0424427	0.00350822	0.000289981	2.39692e-05	1.98124e-06	1.63765e-07	1.35365e-08	1.11889e-09	9.24852e-11	7.64462e-12	6.31887e-13	5.22304e-14	4.31725e-15	3.56854e-16	2.94968e-17	2.43814e-18	2.01531e-19	991.144	991.144
			1.0541	113	918.356	77.4429	6.53059	0.55071	0.0464401	0.00391619	0.000330244	2.78487e-05	2.34842e-06	1.98037e-07	1.67e-08	1.40828e-09	1.18757e-10	1.00145e-11	8.445e-13	7.12148e-14	6.00539e-15	5.06421e-16	4.27053e-17	3.60125e-18	3.03685e-19	1002.93	1002.93
			1.07539	113.25	927.586	79.8016	6.86545	0.590645	0.0508141	0.00437161	0.000376096	3.23561e-05	2.78365e-06	2.39481e-07	2.06029e-08	1.7725e-09	1.52491e-10	1.3119e-11	1.12865e-12	9.70995e-14	8.35361e-15	7.18674e-16	6.18286e-17	5.31921e-18	4.5762e-19	1014.9	1014.9
			1.09712	113.5	936.908	82.2321	7.21748	0.633476	0.0556	0.00487999	0.000428315	3.75931e-05	3.29953e-06	2.89599e-07	2.5418e-08	2.23093e-09	1.95808e-10	1.7186e-11	1.50841e-12	1.32392e-13	1.162e-14	1.01989e-15	8.95151e-17	7.85671e-18	6.89581e-19	1027.05	1027.05
			1.11929	113.75	946.324	84.7366	7.58757	0.679413	0.0608366	0.00544749	0.000487784	4.36776e-05	3.91102e-06	3.50204e-07	3.13583e-08	2.80792e-09	2.51429e-10	2.25137e-11	2.01594e-12	1.80513e-13	1.61637e-14	1.44734e-15	1.29599e-16	1.16047e-17	1.03912e-18	1039.39	1039.39
			1.1419	114	955.835	87.3174	7.97662	0.728681	0.0665664	0.00608098	0.00055551	5.07469e-05	4.63583e-06	4.23493e-07	3.86869e-08	3.53413e-09	3.2285e-10	2.9493e-11	2.69424e-12	2.46125e-13	2.2484e-14	2.05396e-15	1.87633e-16	1.71407e-17	1.56583e-18	1051.93	1051.93
			1.16497	114.25	965.441	89.9768	8.38563	0.781521	0.0728359	0.00678814	0.000632638	5.89604e-05	5.49497e-06	5.12119e-07	4.77282e-08	4.44816e-09	4.14558e-10	3.86358e-11	3.60077e-12	3.35583e-13	3.12756e-14	2.91481e-15	2.71653e-16	2.53175e-17	2.35953e-18	1064.67	1064.67
			1.18851	114.5	975.144	92.7172	8.81561	0.838193	0.0796959	0.00757753	0.000720476	6.85033e-05	6.51333e-06	6.19291e-07	5.88825e-08	5.59859e-09	5.32317e-10	5.0613e-11	4.81231e-12	4.57557e-13	4.35048e-14	4.13646e-15	3.93297e-16	3.73949e-17	3.55553e-18	1077.6	1077.6
			1.21252	114.75	984.944	95.5411	9.26763	0.898975	0.0872019	0.00845872	0.000820509	7.95906e-05	7.72041e-06	7.48891e-07	7.26436e-08	7.04654e-09	6.83525e-10	6.6303e-11	6.43149e-12	6.23865e-13	6.05158e-14	5.87013e-15	5.69411e-16	5.52338e-17	5.35776e-18	1090.75	1090.75
			1.23702	115	994.843	98.451	9.74283	0.964163	0.0954149	0.00944238	0.00093443	9.24724e-05	9.15119e-06	9.05613e-07	8.96207e-08	8.86898e-09	8.77685e-10	8.68569e-11	8.59547e-12	8.50619e-13	8.41783e-14	8.33039e-15	8.24387e-16	8.15824e-17	8.0735e-18	1104.11	1104.11
			1.26201	115.25	1004.84	101.449	10.2424	1.03408	0.104401	0.0105404	0.00106417	0.000107439	1.08471e-05	1.09513e-06	1.10565e-07	1.11627e-08	1.127e-09	1.13782e-10	1.14875e-11	1.15979e-12	1.17093e-13	1.18218e-14	1.19354e-15	1.205e-16	1.21658e-17	1117.68	1117.68
			1.2875	115.5	1014.94	104.539	10.7676	1.10907	0.114234	0.0117662	0.00121192	0.000124828	1.28573e-05	1.32431e-06	1.36405e-07	1.40497e-08	1.44713e-09	1.49055e-10	1.53527e-11	1.58133e-12	1.62878e-13	1.67765e-14	1.72798e-15	1.77983e-16	1.83323e-17	1131.48	1131.48
			1.31352	115.75	1025.14	107.723	11.3197	1.18949	0.124993	0.0131344	0.00138018	0.000145032	1.52401e-05	1.60145e-06	1.68283e-07	1.76834e-08	1.85819e-09	1.95261e-10	2.05183e-11	2.15609e-12	2.26565e-13	2.38077e-14	2.50175e-15	2.62887e-16	2.76245e-17	1145.51	1145.51
			1.34005	116	1035.44	111.004	11.9001	1.27574	0.136765	0.0146618	0.00157181	0.000168505	1.80644e-05	1.93659e-06	2.0761e-07	2.22567e-08	2.38602e-09	2.55791e-10	2.7422e-11	2.93975e-12	3.15154e-13	3.37859e-14	3.62199e-15	3.88293e-16	4.16267e-17	1159.78	1159.78
			1.36713	116.25	1045.85	114.385	12.5103	1.36825	0.149646	0.0163668	0.00179004	0.000195777	2.14122e-05	2.34186e-06	2.56129e-07	2.80129e-08	3.06378e-09	3.35086e-10	3.66484e-11	4.00824e-12	4.38382e-13	4.79459e-14	5.24386e-15	5.73522e-16	6.27262e-17	1174.28	1174.28
			1.39475	116.5	1056.36	117.869	13.1518	1.46747	0.16374	0.0182701	0.00203857	0.000227464	2.53803e-05	2.83193e-06	3.15987e-07	3.52577e-08	3.93405e-09	4.38961e-10	4.89792e-11	5.46509e-12	6.09793e-13	6.80406e-14	7.59196e-15	8.4711e-16	9.45203e-17	1189.03	1189.03
			1.42293	116.75	1066.98	121.458	13.8261	1.57388	0.179161	0.0203947	0.00232161	0.000264278	3.00839e-05	3.42457e-06	3.89833e-07	4.43763e-08	5.05153e-09	5.75036e-10	6.54587e-11	7.45143e-12	8.48227e-13	9.65572e-14	1.09915e-14	1.25121e-15	1.4243e-16	1204.04	1204.04
			1.45167	117	1077.7	125.158	14.535	1.68801	0.196035	0.0227663	0.00264394	0.000307051	3.56591e-05	4.14122e-06	4.80936e-07	5.5853e-08	6.48643e-09	7.53294e-10	8.7483e-11	1.01597e-11	1.17989e-12	1.37025e-13	1.59133e-14	1.84807e-15	2.14624e-16	1219.3	1219.3
			1.481	117.25	1088.53	128.969	15.2803	1.81041	0.214498	0.0254138	0.00301103	0.000356747	4.22674e-05	5.00785e-06	5.93331e-07	7.02979e-08	8.32891e-09	9.8681e-10	1.16917e-10	1.38524e-11	1.64123e-12	1.94454e-13	2.30389e-14	2.72965e-15	3.2341e-16	1234.84	1234.84
			1.51092	117.5	1099.47	132.897	16.0638	1.94169	0.2347	0.0283691	0.00342908	0.000414486	5.01005e-05	6.05583e-06	7.31992e-07	8.84786e-08	1.06947e-08	1.29271e-09	1.56255e-10	1.88872e-11	2.28297e-12	2.75951e-13	3.33552e-14	4.03177e-15	4.87336e-16	1250.64	1250.64
			1.54145	117.75	1110.52	136.945	16.8875	2.08249	0.256804	0.031668	0.00390517	0.000481569	5.93851e-05	7.32312e-06	9.03057e-07	1.11361e-07	1.37326e-08	1.69345e-09	2.08829e-10	2.57519e-11	3.17562e-12	3.91604e-13	4.82909e-14	5.95503e-15	7.3435e-16	1266.73	1266.73
			1.57259	118	1121.68	141.116	17.7534	2.2335	0.28099	0.0353506	0.00444736	0.00055951	7.03903e-05	8.85561e-06	1.1141e-06	1.40162e-07	1.76333e-08	2.2184e-09	2.79091e-10	3.51116e-11	4.41729e-12	5.55727e-13	6.99145e-14	8.79574e-15	1.10657e-15	1283.11	1283.11
			1.60436	118.25	1132.96	145.414	18.6637	2.39546	0.307454	0.0394614	0.00506483	0.000650065	8.34351e-05	1.07088e-05	1.37446e-06	1.76411e-07	2.26421e-08	2.90609e-09	3.72993e-10	4.78732e-11	6.14447e-12	7.88635e-13	1.0122e-13	1.29915e-14	1.66745e-15	1299.78	1299.78
			1.63677	118.5	1144.34	149.842	19.6206	2.56916	0.336411	0.0440503	0.00576802	0.000755276	9.88972e-05	1.29498e-05	1.69567e-06	2.22034e-07	2.90736e-08	3.80695e-09	4.98489e-10	6.5273e-11	8.54697e-12	1.11916e-12	1.46544e-13	1.91888e-14	2.51262e-15	1316.76	1316.76
			1.66984	118.75	1155.84	154.406	20.6267	2.75546	0.368094	0.0491727	0.00656885	0.000877514	0.000117225	1.56597e-05	2.09194e-06	2.79457e-07	3.73319e-08	4.98706e-09	6.66208e-10	8.89969e-11	1.18889e-11	1.5882e-12	2.12163e-13	2.83423e-14	3.78617e-15	1334.06	1334.06
			1.70358	119	1167.46	159.108	21.6843	2.95527	0.402762	0.0548908	0.00748086	0.00101954	0.000138949	1.89368e-05	2.58082e-06	3.5173e-07	4.79359e-08	6.533e-09	8.90357e-10	1.21343e-10	1.65374e-11	2.25382e-12	3.07164e-13	4.18622e-14	5.70524e-15	1351.67	1351.67
			1.73799	119.25	1179.19	163.954	22.7961	3.16956	0.440694	0.0612739	0.00851949	0.00118454	0.000164699	2.28996e-05	3.18395e-06	4.42694e-07	6.1552e-08	8.55816e-09	1.18992e-09	1.65446e-10	2.30035e-11	3.1984e-12	4.44704e-13	6.18314e-14	8.597e-15	1369.62	1369.62
			1.77311	119.5	1191.04	168.948	23.965	3.39939	0.482199	0.0683992	0.00970232	0.00137626	0.00019522	2.76917e-05	3.92802e-06	5.57184e-07	7.90357e-08	1.12111e-08	1.59028e-09	2.25578e-10	3.19979e-11	4.53886e-12	6.4383e-13	9.13262e-14	1.29545e-14	1387.92	1387.92
			1.80893	119.75	1203.01	174.093	25.1938	3.64589	0.527613	0.076353	0.0110494	0.001599	0.000231398	3.34866e-05	4.84598e-06	7.01282e-07	1.01486e-07	1.46864e-08	2.12533e-09	3.07565e-10	4.45091e-11	6.4411e-12	9.32118e-13	1.34891e-13	1.95206e-14	1406.56	1406.56
			1.84547	120	1215.1	179.395	26.4855	3.91027	0.577303	0.0852318	0.0125834	0.00185779	0.00027428	4.04941e-05	5.97846e-06	8.82647e-07	1.30312e-07	1.9239e-08	2.8404e-09	4.19351e-10	6.19121e-11	9.14056e-12	1.34949e-12	1.99236e-13	2.94148e-14	1425.57	1425.57
			1.88276	120.25	1227.32	184.859	27.8436	4.19381	0.631674	0.095143	0.0143305	0.00215847	0.000325109	4.89681e-05	7.3756e-06	1.11092e-06	1.67327e-07	2.52028e-08	3.79606e-09	5.71765e-10	8.61196e-11	1.29714e-11	1.95375e-12	2.94275e-13	4.43239e-14	1444.96	1444.96
			1.92079	120.5	1239.65	190.489	29.2712	4.49791	0.691165	0.106207	0.0163201	0.0025078	0.000385357	5.92153e-05	9.09923e-06	1.39822e-06	2.14855e-07	3.30154e-08	5.07326e-09	7.79574e-10	1.19792e-10	1.84077e-11	2.82858e-12	4.3465e-13	6.67898e-14	1464.73	1464.73
			1.9596	120.75	1252.11	196.291	30.772	4.82407	0.756259	0.118557	0.0185859	0.00291368	0.000456771	7.1607e-05	1.12257e-05	1.75982e-06	2.75884e-07	4.32497e-08	6.78016e-09	1.06291e-09	1.6663e-10	2.61223e-11	4.09513e-12	6.41985e-13	1.00643e-13	1484.89	1484.89
			1.99919	121	1264.69	202.269	32.3498	5.17387	0.827483	0.132343	0.0211663	0.00338524	0.000541418	8.65917e-05	1.3849e-05	2.21495e-06	3.54247e-07	5.66565e-08	9.06136e-09	1.44923e-09	2.31782e-10	3.70701e-11	5.9288e-12	9.48223e-13	1.51654e-13	1505.47	1505.47
			2.03958	121.25	1277.4	208.429	34.0085	5.54904	0.905415	0.147733	0.024105	0.00393312	0.000641752	0.000104712	1.70855e-05	2.78777e-06	4.54869e-07	7.42192e-08	1.21101e-08	1.97595e-09	3.22408e-10	5.26061e-11	8.58353e-12	1.40054e-12	2.28521e-13	1526.47	1526.47
			2.08078	121.5	1290.24	214.777	35.7523	5.95141	0.990687	0.164912	0.0274517	0.00456967	0.000760679	0.000126624	2.10782e-05	3.50873e-06	5.84072e-07	9.72261e-08	1.61845e-08	2.69411e-09	4.48468e-10	7.46531e-11	1.24269e-11	2.06862e-12	3.44347e-13	1547.91	1547.91
			2.12282	121.75	1303.21	221.318	37.5854	6.38296	1.08399	0.184089	0.031263	0.00530925	0.000901645	0.000153122	2.6004e-05	4.41615e-06	7.49974e-07	1.27365e-07	2.16298e-08	3.67328e-09	6.23817e-10	1.0594e-10	1.79913e-11	3.05538e-12	5.18881e-13	1569.8	1569.8
			2.1657	122	1316.31	228.058	39.5126	6.8458	1.18608	0.205496	0.0356034	0.00616851	0.00106873	0.000185165	3.2081e-05	5.55824e-06	9.62999e-07	1.66846e-07	2.89071e-08	5.00833e-09	8.67725e-10	1.50339e-10	2.60472e-11	4.51284e-12	7.81877e-13	1592.16	1592.16
			2.20946	122.25	1329.54	235.004	41.5385	7.3422	1.29778	0.229392	0.0405464	0.00716685	0.00126679	0.000223913	3.95781e-05	6.99568e-06	1.23653e-06	2.18565e-07	3.86328e-08	6.8286e-09	1.207e-09	2.13345e-10	3.77102e-11	6.66552e-12	1.17817e-12	1615	1615
			2.25409	122.5	1342.9	242.161	43.6683	7.8746	1.42001	0.256066	0.0461758	0.00832676	0.00150154	0.000270769	4.88271e-05	8.80488e-06	1.58776e-06	2.86317e-07	5.16308e-08	9.31045e-09	1.67893e-09	3.02757e-10	5.45954e-11	9.84505e-12	1.77533e-12	1638.33	1638.33
			2.29963	122.75	1356.39	249.537	45.9074	8.4456	1.55374	0.285843	0.0525866	0.00967438	0.0017798	0.000327431	6.02376e-05	1.10819e-05	2.03875e-06	3.7507e-07	6.90019e-08	1.26943e-08	2.33538e-09	4.29641e-10	7.90412e-11	1.45413e-11	2.67516e-12	1662.19	1662.19
			2.34609	123	1370.03	257.136	48.2612	9.058	1.70007	0.319082	0.0598875	0.0112401	0.00210963	0.00039595	7.43147e-05	1.39479e-05	2.61784e-06	4.91336e-07	9.22174e-08	1.7308e-08	3.24849e-09	6.097e-10	1.14433e-10	2.14776e-11	4.03107e-12	1686.57	1686.57
			2.39349	123.25	1383.8	264.968	50.7357	9.71481	1.86018	0.356186	0.068202	0.0130592	0.00250057	0.000478806	9.16813e-05	1.7555e-05	3.36142e-06	6.43641e-07	1.23244e-07	2.35986e-08	4.51863e-09	8.65221e-10	1.65672e-10	3.17226e-11	6.07421e-12	1711.51	1711.51
			2.44184	123.5	1397.7	273.037	53.3371	10.4193	2.03537	0.397604	0.0776709	0.0151728	0.00296396	0.000579002	0.000113106	2.2095e-05	4.3162e-06	8.43158e-07	1.64709e-07	3.21754e-08	6.28537e-09	1.22783e-09	2.39853e-10	4.68546e-11	9.15292e-12	1737.03	1737.03
			2.49117	123.75	1411.75	281.353	56.0718	11.1748	2.22706	0.443839	0.0884543	0.0176284	0.00351323	0.000700164	0.000139538	2.78091e-05	5.54218e-06	1.10452e-06	2.20124e-07	4.38694e-08	8.74289e-09	1.7424e-09	3.4725e-10	6.92047e-11	1.37921e-11	1763.13	1763.13
			2.5415	124	1425.94	289.922	58.9468	11.9851	2.4368	0.49545	0.100735	0.0204814	0.00416428	0.000846681	0.000172147	3.50009e-05	7.11639e-06	1.4469e-06	2.94184e-07	5.98135e-08	1.21613e-08	2.47263e-09	5.02735e-10	1.02216e-10	2.07825e-11	1789.85	1789.85
			2.59284	124.25	1440.27	298.751	61.9692	12.8541	2.6663	0.553063	0.11472	0.0237962	0.00493598	0.00102386	0.000212376	4.40526e-05	9.13773e-06	1.89542e-06	3.93161e-07	8.15524e-08	1.69162e-08	3.50889e-09	7.27839e-10	1.50974e-10	3.13161e-11	1817.21	1817.21
			2.64522	124.5	1454.74	307.85	65.1466	13.7862	2.9174	0.617375	0.130648	0.0276474	0.00585068	0.00123811	0.000262006	5.54452e-05	1.17332e-05	2.48296e-06	5.25438e-07	1.11192e-07	2.35303e-08	4.97943e-09	1.05374e-09	2.22989e-10	4.71886e-11	1845.23	1845.23
			2.69866	124.75	1469.36	317.226	68.4868	14.7858	3.19216	0.689166	0.148786	0.0321219	0.0069349	0.0014972	0.000323234	6.97841e-05	1.50659e-05	3.25263e-06	7.02219e-07	1.51604e-07	3.27303e-08	7.06625e-09	1.52556e-09	3.29357e-10	7.11059e-11	1873.93	1873.93
			2.75318	125	1484.13	326.887	71.9984	15.858	3.49279	0.769304	0.169443	0.0373206	0.00822003	0.0018105	0.000398771	8.78311e-05	1.93452e-05	4.26087e-06	9.38477e-07	2.06704e-07	4.55275e-08	1.00276e-08	2.20864e-09	4.86462e-10	1.07146e-10	1903.35	1903.35
			2.8088	125.25	1499.05	336.842	75.6899	17.0079	3.82174	0.858761	0.192967	0.0433606	0.00974331	0.00218936	0.000491959	0.000110545	2.484e-05	5.58166e-06	1.25422e-06	2.81829e-07	6.33282e-08	1.42301e-08	3.19757e-09	7.18508e-10	1.61452e-10	1933.52	1933.52
			2.86555	125.5	1514.11	347.101	79.5708	18.2411	4.18166	0.95862	0.219758	0.0503781	0.0115489	0.00264751	0.000606925	0.000139134	3.18956e-05	7.31186e-06	1.6762e-06	3.84258e-07	8.80888e-08	2.01938e-08	4.62931e-09	1.06124e-09	2.43283e-10	1964.45	1964.45
			2.92344	125.75	1529.33	357.672	83.6506	19.5638	4.57548	1.07009	0.250268	0.0585314	0.013689	0.00320152	0.000748756	0.000175115	4.09551e-05	9.57838e-06	2.24014e-06	5.23914e-07	1.2253e-07	2.86568e-08	6.70211e-09	1.56746e-09	3.66589e-10	1996.19	1996.19
			2.9825	126	1544.7	368.565	87.9396	20.9824	5.00639	1.19452	0.285013	0.0680042	0.0162258	0.00387147	0.000923732	0.000220402	5.2588e-05	1.25475e-05	2.99383e-06	7.14327e-07	1.70438e-07	4.06665e-08	9.70303e-09	2.31514e-09	5.52392e-10	2028.76	2028.76
			3.04275	126.25	1560.22	379.79	92.4485	22.5038	5.47788	1.33343	0.324583	0.07901	0.0192326	0.00468161	0.0011396	0.000277401	6.75249e-05	1.64369e-05	4.00108e-06	9.73943e-07	2.37077e-07	5.77094e-08	1.40476e-08	3.41947e-09	8.32369e-10	2062.21	2062.21
			3.10422	126.5	1575.91	391.357	97.1886	24.1356	5.99378	1.48848	0.369646	0.0917971	0.0227967	0.00566127	0.00140591	0.00034914	8.67046e-05	2.1532e-05	5.34721e-06	1.32791e-06	3.29771e-07	8.18946e-08	2.03375e-08	5.05057e-09	1.25425e-09	2096.56	2096.56
			3.16693	126.75	1591.74	403.276	102.172	25.8857	6.55826	1.66157	0.420965	0.106654	0.0270212	0.00684594	0.00173445	0.000439431	0.000111332	2.82065e-05	7.14624e-06	1.81053e-06	4.58707e-07	1.16216e-07	2.94438e-08	7.45971e-09	1.88995e-09	2131.86	2131.86
			3.23091	127	1607.74	415.557	107.41	27.7627	7.1759	1.85478	0.47941	0.123914	0.0320285	0.00827851	0.00213977	0.000553073	0.000142954	3.69499e-05	9.55054e-06	2.46856e-06	6.38055e-07	1.6492e-07	4.26274e-08	1.1018e-08	2.84786e-09	2168.15	2168.15
			3.29618	127.25	1623.9	428.213	112.918	29.7758	7.85171	2.07045	0.545968	0.143969	0.0379638	0.0100109	0.00263981	0.000696104	0.000183559	4.84035e-05	1.27637e-05	3.36573e-06	8.87525e-07	2.34036e-07	6.17139e-08	1.62736e-08	4.29127e-09	2205.47	2205.47
			3.36277	127.5	1640.22	441.255	118.707	31.9348	8.59117	2.31121	0.621766	0.167269	0.044999	0.0121057	0.0032567	0.000876123	0.000235696	6.34075e-05	1.7058e-05	4.58897e-06	1.23453e-06	3.32117e-07	8.93466e-08	2.40362e-08	6.46626e-09	2243.87	2243.87
			3.43071	127.75	1656.7	454.693	124.794	34.2504	9.40026	2.57996	0.708088	0.19434	0.0533378	0.0146389	0.00401775	0.0011027	0.000302643	8.30623e-05	2.2797e-05	6.25679e-06	1.71722e-06	4.71302e-07	1.29352e-07	3.55015e-08	9.74362e-09	2283.4	2283.4
			3.50002	128	1673.35	468.541	131.192	36.734	10.2856	2.87997	0.806395	0.225792	0.0632219	0.0177022	0.00495664	0.00138787	0.000388604	0.00010881	3.04668e-05	8.53076e-06	2.38862e-06	6.68817e-07	1.8727e-07	5.24357e-08	1.46821e-08	2324.11	2324.11
			3.57072	128.25	1690.17	482.811	137.919	39.3976	11.2542	3.21486	0.918349	0.262334	0.0749377	0.0214065	0.00611494	0.00174678	0.000498982	0.000142538	4.07171e-05	1.16312e-05	3.32254e-06	9.49108e-07	2.7112e-07	7.74476e-08	2.21235e-08	2366.05	2366.05
			3.64286	128.5	1707.16	497.515	144.99	42.2543	12.3141	3.58869	1.04585	0.30479	0.0888245	0.025886	0.00754392	0.00219852	0.000640711	0.000186722	5.4416e-05	1.58584e-05	4.62159e-06	1.34686e-06	3.92515e-07	1.1439e-07	3.33366e-08	2409.3	2409.3
			3.71645	128.75	1724.31	512.667	152.424	45.3182	13.4738	4.00599	1.19104	0.354117	0.105285	0.0313028	0.00930684	0.00276707	0.000822696	0.000244601	7.27238e-05	2.1622e-05	6.42856e-06	1.91131e-06	5.68265e-07	1.68954e-07	5.02328e-08	2453.9	2453.9
			3.79153	129	1741.64	528.28	160.239	48.6042	14.7427	4.47181	1.3564	0.411427	0.124795	0.0378532	0.0114817	0.00348266	0.00105637	0.000320421	9.71909e-05	2.94802e-05	8.94201e-06	2.71231e-06	8.22706e-07	2.49545e-07	7.56927e-08	2499.93	2499.93
			3.86813	129.25	1759.15	544.369	168.455	52.1285	16.1312	4.9918	1.54471	0.478012	0.147921	0.0457742	0.0141648	0.00438331	0.00135642	0.000419744	0.00012989	4.01945e-05	1.24382e-05	3.849e-06	1.19107e-06	3.68578e-07	1.14057e-07	2547.46	2547.46
			3.94627	129.5	1776.83	560.948	177.092	55.9083	17.6504	5.57225	1.75917	0.555373	0.175332	0.0553527	0.017475	0.00551688	0.00174169	0.000549854	0.00017359	5.48027e-05	1.73013e-05	5.46205e-06	1.72438e-06	5.4439e-07	1.71865e-07	2596.57	2596.57
			4.026	129.75	1794.69	578.032	186.172	59.9623	19.3126	6.2202	2.0034	0.645254	0.207823	0.0669357	0.0215586	0.00694359	0.00223639	0.000720295	0.000231992	7.472e-05	2.40658e-05	7.7511e-06	2.49647e-06	8.04063e-07	2.58972e-07	2647.34	2647.34
			4.10733	130	1812.72	595.636	195.718	64.3101	21.1314	6.9435	2.28154	0.749682	0.246335	0.0809424	0.0265965	0.00873926	0.0028716	0.000943569	0.000310044	0.000101876	3.34751e-05	1.09995e-05	3.61427e-06	1.1876e-06	3.90229e-07	2699.86	2699.86
			4.1903	130.25	1830.94	613.776	205.753	68.9733	23.1215	7.7509	2.59829	0.87101	0.291984	0.09788	0.0328118	0.0109993	0.00368723	0.00123605	0.000414354	0.000138902	4.65632e-05	1.56091e-05	5.23256e-06	1.75408e-06	5.88011e-07	2754.22	2754.22
			4.27496	130.5	1849.34	632.468	216.302	73.9745	25.299	8.65218	2.95902	1.01197	0.346091	0.118362	0.0404794	0.0138438	0.00473454	0.0016192	0.000553759	0.000189384	6.47686e-05	2.21506e-05	7.57544e-06	2.59077e-06	8.86035e-07	2810.54	2810.54
			4.36132	130.75	1867.93	651.73	227.392	79.3384	27.6816	9.65827	3.36982	1.17575	0.410226	0.14313	0.0499388	0.0174239	0.00607931	0.0021211	0.000740065	0.000258213	9.00918e-05	3.14335e-05	1.09673e-05	3.82656e-06	1.33511e-06	2868.9	2868.9
			4.44943	131	1886.7	671.579	239.051	85.0913	30.2886	10.7813	3.83766	1.36603	0.486245	0.173081	0.0616088	0.0219299	0.00780604	0.00277859	0.000989051	0.000352057	0.000125316	4.46067e-05	1.5878e-05	5.65182e-06	2.01179e-06	2929.45	2929.45
			4.53931	131.25	1905.66	692.032	251.308	91.2612	33.1411	12.035	4.37045	1.58711	0.576351	0.209299	0.0760059	0.0276011	0.0100232	0.00363988	0.00132181	0.000480007	0.000174312	6.33006e-05	2.29873e-05	8.34772e-06	3.03143e-06	2992.3	2992.3
			4.63102	131.5	1924.81	713.108	264.193	97.8786	36.2622	13.4345	4.97721	1.84396	0.683154	0.253096	0.0937673	0.034739	0.0128702	0.00476815	0.00176651	0.000654459	0.000242465	8.98286e-05	3.32798e-05	1.23296e-05	4.56787e-06	3057.6	3057.6
			4.72457	131.75	1944.16	734.826	277.739	104.976	39.6772	14.9966	5.66821	2.14239	0.80975	0.306058	0.115679	0.0437228	0.0165257	0.00624615	0.00236083	0.000892313	0.000337264	0.000127474	4.81808e-05	1.82107e-05	6.88302e-06	3125.49	3125.49
			4.82002	132	1963.7	757.205	291.979	112.588	43.4139	16.7405	6.45514	2.48911	0.959804	0.370102	0.142712	0.0550298	0.0212196	0.00818229	0.0031551	0.00121661	0.000469127	0.000180896	6.97537e-05	2.68971e-05	1.03716e-05	3196.13	3196.13
			4.91739	132.25	1983.43	780.265	306.95	120.751	47.5025	18.687	7.35132	2.89194	1.13767	0.447547	0.176061	0.0692609	0.0272466	0.0107186	0.0042166	0.00165877	0.000652546	0.000256706	0.000100986	3.97269e-05	1.56282e-05	3269.71	3269.71
			5.01673	132.5	2003.37	804.028	322.687	129.507	51.9761	20.86	8.37192	3.35997	1.34849	0.541199	0.217204	0.0871723	0.0349856	0.0140411	0.00563521	0.00226163	0.000907678	0.000364286	0.000146202	5.86764e-05	2.35491e-05	3346.41	3346.41
			5.11808	132.75	2023.5	828.515	339.232	138.897	56.871	23.2856	9.5342	3.90374	1.59837	0.654448	0.267961	0.109716	0.0449226	0.0183934	0.00753111	0.00308358	0.00126256	0.000516951	0.000211663	8.66648e-05	3.54846e-05	3426.45	3426.45
			5.22147	133	2043.84	853.748	356.626	148.969	62.2269	25.9933	10.8579	4.53552	1.89457	0.791394	0.330579	0.138089	0.0576821	0.0240948	0.0100648	0.00420426	0.0017562	0.000733594	0.000306435	0.000128003	5.34693e-05	3510.05	3510.05
			5.32695	133.25	2064.38	879.749	374.91	159.77	68.0872	29.0158	12.3653	5.26954	2.24565	0.956997	0.40783	0.173799	0.0740657	0.0315636	0.013451	0.00573224	0.00244283	0.00104103	0.000443641	0.00018906	8.05692e-05	3597.46	3597.46
			5.43457	133.5	2085.13	906.541	394.133	171.355	74.4994	32.3898	14.082	6.12235	2.66179	1.15725	0.503134	0.218745	0.0951028	0.0413474	0.0179764	0.00781553	0.00339792	0.0014773	0.000642279	0.000279241	0.000121404	3688.96	3688.96
			5.54436	133.75	2106.08	934.15	414.341	183.78	81.5155	36.1561	16.037	7.11318	3.15504	1.39941	0.620708	0.275314	0.122115	0.054164	0.0240244	0.010656	0.00472644	0.00209641	0.000929858	0.000412437	0.000182936	3784.85	3784.85
			5.65636	134	2127.25	962.6	435.585	197.106	89.1923	40.3603	18.2634	8.26436	3.7397	1.69225	0.765757	0.346512	0.1568	0.0709533	0.032107	0.0145287	0.00657437	0.00297496	0.0013462	0.000609167	0.000275653	3885.45	3885.45
			5.77063	134.25	2148.63	991.916	457.918	211.398	97.5921	45.0534	20.7989	9.60184	4.4327	2.04636	0.944702	0.436122	0.201336	0.0929468	0.042909	0.0198089	0.00914481	0.00422171	0.00194895	0.000899735	0.000415363	3991.14	3991.14
			5.88721	134.5	2170.22	1022.12	481.397	226.727	106.783	50.2923	23.6865	11.1558	5.25411	2.47457	1.16546	0.548906	0.258522	0.121758	0.0573451	0.0270082	0.0127202	0.00599093	0.00282159	0.0013289	0.000625882	4102.32	4102.32
			6.00614	134.75	2192.03	1053.25	506.079	243.166	116.839	56.1403	26.9749	12.9612	6.22775	2.99238	1.43781	0.690856	0.33195	0.159499	0.076638	0.0368239	0.0176935	0.00850159	0.00408494	0.00196278	0.000943098	4219.43	4219.44
			6.12748	135	2214.06	1085.33	532.027	260.798	127.843	62.6683	30.7199	15.0588	7.3818	3.61855	1.7738	0.869515	0.426235	0.208939	0.102422	0.0502069	0.0246113	0.0120644	0.00591395	0.00289901	0.00142109	4342.99	4342.99
			6.25126	135.25	2236.32	1118.38	559.305	279.709	139.883	69.9554	34.9848	17.4959	8.74972	4.37574	2.18831	1.09438	0.547299	0.273705	0.13688	0.0684538	0.0342338	0.0171203	0.0085619	0.00428181	0.00214134	4473.53	4473.53
			6.37755	135.5	2258.79	1152.44	587.981	299.99	153.056	78.0898	39.8417	20.3274	10.3711	5.29138	2.69968	1.37739	0.702749	0.358545	0.182931	0.0933321	0.0476184	0.0242951	0.0123954	0.0063242	0.00322663	4611.69	4611.7
			6.50638	135.75	2281.49	1187.54	618.128	321.742	167.47	87.1701	45.373	23.6171	12.293	6.39862	3.33055	1.73359	0.902352	0.469684	0.244475	0.127252	0.0662361	0.0344766	0.0179454	0.0093408	0.00486199	4758.17	4758.17
			6.63782	136	2304.42	1223.71	649.821	345.072	183.242	97.3063	51.6722	27.4393	14.571	7.73756	4.10885	2.1819	1.15865	0.615272	0.326725	0.1735	0.0921329	0.0489249	0.0259804	0.0137963	0.00732618	4913.74	4913.75
			6.77192	136.25	2327.58	1260.98	683.138	370.093	200.499	108.621	58.8459	31.88	17.2711	9.35667	5.06901	2.74616	1.48774	0.805988	0.436647	0.236555	0.128155	0.0694282	0.037613	0.020377	0.0110393	5079.31	5079.32
			6.90872	136.5	2350.97	1299.38	718.164	396.928	219.381	121.252	67.0155	37.0393	20.4716	11.3146	6.25355	3.45633	1.9103	1.05582	0.58355	0.322527	0.17826	0.098524	0.054454	0.0300966	0.0166343	5255.88	5255.9
			7.04829	136.75	2374.6	1338.95	754.986	425.709	240.042	135.351	76.3193	43.0337	24.2651	13.6822	7.7149	4.35015	2.45289	1.38309	0.779877	0.439744	0.247955	0.139813	0.0788355	0.0444524	0.0250651	5444.6	5444.63
			7.19068	137	2398.47	1379.73	793.695	456.577	262.648	151.089	86.9148	49.9981	28.7616	16.5453	9.51773	5.47512	3.14959	1.81181	1.04225	0.599561	0.3449	0.198405	0.114134	0.0656558	0.0377688	5646.78	5646.83
			7.33594	137.25	2422.57	1421.75	834.389	489.683	287.383	168.658	98.9812	58.0897	34.0914	20.0074	11.7419	6.89101	4.04416	2.37342	1.3929	0.817461	0.479748	0.281552	0.165236	0.096973	0.0569111	5863.94	5864.02
			7.48414	137.5	2446.92	1465.05	877.17	525.189	314.447	188.269	112.723	67.4907	40.4088	24.194	14.4857	8.67306	5.19283	3.10911	1.86152	1.11455	0.667317	0.399544	0.239219	0.143228	0.0857552	6097.83	6097.96
			7.63533	137.75	2471.51	1509.67	922.144	563.27	344.061	210.161	128.372	78.4132	47.8969	29.2567	17.8708	10.9159	6.66775	4.07284	2.4878	1.51962	0.928222	0.566983	0.346328	0.211547	0.129218	6350.47	6350.67
			7.78958	138	2496.35	1555.64	969.424	604.113	376.463	234.599	146.194	91.1033	56.7726	35.3788	22.0469	13.7389	8.5616	5.3353	3.32478	2.07189	1.29113	0.804591	0.501394	0.312452	0.19471	6624.22	6624.55
			7.94694	138.25	2521.44	1603.02	1019.13	647.916	411.916	261.878	166.49	105.847	67.293	42.7819	27.1988	17.2918	10.9934	6.98908	4.44335	2.82488	1.79594	1.14178	0.72589	0.461489	0.293394	6921.87	6922.38
			8.10749	138.5	2546.78	1651.84	1071.38	694.896	450.709	292.329	189.604	122.977	79.7629	51.7341	33.5547	21.7635	14.1158	9.15549	5.93824	3.85154	2.4981	1.62027	1.0509	0.681614	0.442094	7246.68	7247.5
			8.27127	138.75	2572.38	1702.15	1126.31	745.283	493.155	326.321	215.927	142.879	94.5435	62.5596	41.3958	27.3917	18.1251	11.9934	7.93606	5.2513	3.4748	2.29928	1.52144	1.00674	0.666159	7602.56	7603.87
			8.43836	139	2598.23	1753.98	1184.06	799.322	539.598	364.266	245.905	166.003	112.063	75.6504	51.0692	34.4753	23.2732	15.711	10.606	7.15979	4.83335	3.26285	2.20265	1.48694	1.00379	7994.16	7996.25
			8.60883	139.25	2624.34	1807.4	1244.77	857.28	590.415	406.622	280.044	192.868	132.829	91.4804	63.0032	43.3907	29.8835	20.5809	14.1742	9.76188	6.72307	4.63022	3.18887	2.19619	1.51253	8427.09	8430.44
			8.78274	139.5	2650.72	1862.44	1308.59	919.441	646.017	453.904	318.922	224.081	157.444	110.623	77.7259	54.6117	38.3713	26.9604	18.9429	13.3097	9.35162	6.57063	4.61666	3.24375	2.27912	8908.17	8913.55
			8.96017	139.75	2677.36	1919.17	1375.68	986.109	706.856	506.684	363.198	260.345	186.619	133.771	95.889	68.7345	49.2698	35.3173	25.3159	18.1468	13.0079	9.32422	6.68373	4.79099	3.43424	9445.7	9454.4
			9.14118	140	2704.26	1977.61	1446.22	1057.61	773.425	565.601	413.621	302.479	221.201	161.763	118.296	86.5095	63.2639	46.2646	33.833	24.7419	18.0936	13.2318	9.67631	7.07623	5.17481	10050	10064
			9.32585	140.25	2731.44	2037.84	1520.37	1134.3	846.263	631.369	471.044	351.431	262.191	195.612	145.94	108.881	81.2328	60.6051	45.2155	33.7339	25.1677	18.7768	14.0088	10.4515	7.79754	10733.7	10756.6
			9.51424	140.5	2758.89	2099.9	1598.32	1216.54	925.96	704.784	536.439	408.305	310.777	236.545	180.044	137.038	104.305	79.3909	60.4275	45.9938	35.0077	26.6457	20.2811	15.4368	11.7495	11512.8	11550.2
			9.70645	140.75	2786.62	2163.86	1680.27	1304.75	1013.16	786.737	610.913	474.384	368.366	286.042	222.116	172.477	133.931	104	80.7573	62.7093	48.6948	37.8123	29.3618	22.7999	17.7045	12407.5	12469
			9.90253	141	2814.63	2229.76	1766.42	1399.36	1108.58	878.218	695.726	551.156	436.627	345.897	274.021	217.08	171.971	136.236	107.927	85.4998	67.7331	53.6584	42.5083	33.6752	26.6776	13443.4	13545.1
			10.1026	141.25	2842.91	2297.66	1856.98	1500.83	1212.98	980.337	792.314	640.353	517.538	418.277	338.054	273.218	220.816	178.465	144.237	116.573	94.215	76.1452	61.541	49.7378	40.1984	14653.4	14822.8
			10.3067	141.5	2871.49	2367.64	1952.2	1609.65	1327.21	1094.33	902.311	743.986	613.441	505.803	417.051	343.873	283.535	233.784	192.762	158.939	131.051	108.056	89.0955	73.4622	60.572	16080.2	16364.9
			10.5149	141.75	2900.35	2439.74	2052.29	1726.36	1452.2	1221.58	1027.58	864.39	727.116	611.643	514.508	432.799	364.067	306.249	257.614	216.702	182.288	153.339	128.987	108.503	91.2715	17779.6	18263
			10.7273	142	2929.49	2514.04	2157.51	1851.54	1588.96	1363.62	1170.24	1004.28	861.856	739.631	634.739	544.723	467.472	401.177	344.284	295.458	253.558	217.599	186.74	160.257	137.53	19824.7	20657
			10.944	142.25	2958.94	2590.61	2268.13	1985.79	1738.6	1522.18	1332.7	1166.81	1021.56	894.4	783.065	685.59	600.248	525.529	460.111	402.837	352.692	308.789	270.351	236.698	207.234	22312.9	23770.4
			11.1651	142.5	2988.67	2669.51	2384.42	2129.78	1902.34	1699.18	1517.72	1355.64	1210.87	1081.56	966.053	862.885	770.735	688.426	614.907	549.24	490.585	438.194	391.398	349.6	312.265	25374	27985.7
			11.3906	142.75	3018.71	2750.8	2506.67	2284.21	2081.49	1896.76	1728.43	1575.03	1435.25	1307.87	1191.8	1086.03	989.647	901.817	821.782	748.85	682.39	621.829	566.643	516.354	470.528	29182.9	34014.2
			11.6208	143	3049.05	2834.58	2635.2	2449.84	2277.51	2117.31	1968.38	1829.93	1701.21	1581.55	1470.3	1366.88	1270.73	1181.35	1098.26	1021	949.187	882.421	820.352	762.648	709.004	33976.7	43347.4
			11.8555	143.25	3079.69	2920.91	2770.31	2627.47	2492	2363.51	2241.65	2126.08	2016.46	1912.49	1813.88	1720.36	1631.66	1547.53	1467.74	1392.07	1320.29	1252.22	1187.66	1126.42	1068.34	40078.7	59731.1
			12.095	143.5	3110.64	3009.86	2912.34	2817.99	2726.69	2638.34	2552.86	2470.15	2390.12	2312.68	2237.75	2165.25	2095.1	2027.22	1961.54	1897.99	1836.49	1776.99	1719.42	1663.71	1609.81	47932.9	96009.5
			12.3393	143.75	3141.91	3101.53	3061.66	3022.31	2983.47	2945.13	2907.28	2869.91	2833.03	2796.61	2760.67	2725.19	2690.17	2655.59	2621.46	2587.77	2554.51	2521.68	2489.27	2457.28	2425.69	58152.1	244463
			12.5886	144	3173.48	3195.98	3218.64	3241.46	3264.44	3287.58	3310.89	3334.36	3358	3381.81	3405.79	3429.93	3454.25	3478.74	3503.4	3528.24	3553.25	3578.44	3603.81	3629.36	3655.09	71587	8000000000
			12.8429	144.25	3205.38	3293.31	3383.66	3476.49	3571.87	3669.86	3770.54	3873.98	3980.26	4089.46	4201.65	4316.92	4435.35	4557.04	4682.05	4810.5	4942.48	5078.07	5217.38	5360.52	5507.58	89424.4	8000000000
			13.1024	144.5	3237.59	3393.61	3557.15	3728.57	3908.25	4096.59	4294	4500.93	4717.83	4945.19	5183.5	5433.29	5695.12	5969.57	6257.24	6558.78	6874.85	7206.15	7553.41	7917.41	8298.96	113328	8000000000
			13.3671	144.75	3270.13	3496.96	3739.53	3998.92	4276.31	4572.94	4890.14	5229.35	5592.08	5979.98	6394.78	6838.35	7312.7	7819.94	8362.37	8942.43	9562.73	10226	10935.4	11693.9	12505.1	145640	8000000000
			13.6371	145	3303	3603.46	3931.26	4288.88	4679.03	5104.67	5569.04	6075.64	6628.33	7231.29	7889.11	8606.77	9389.71	10243.9	11175.7	12192.4	13301.5	14511.5	15831.6	17271.7	18842.9	189671	8000000000
			13.9126	145.25	3336.19	3713.2	4132.82	4599.86	5119.68	5698.24	6342.18	7058.9	7856.6	8744.45	9732.64	10832.5	12056.7	13419.1	14935.6	16623.4	18502	20592.9	22920	25510.1	28392.9	250120	8000000000
			14.1936	145.5	3369.72	3826.29	4344.72	4933.39	5601.83	6360.83	7222.67	8201.28	9312.48	10574.2	12007	13633.8	15481.1	17578.6	19960.4	22664.9	25735.8	29222.7	33182.2	37678.1	42783.2	333675	8000000000
			14.4804	145.75	3403.59	3942.82	4567.48	5291.11	6129.38	7100.46	8225.39	9528.54	11038.1	12786.9	14812.8	17159.5	19878.1	23027.4	26675.7	30901.9	35797.7	41469.2	48039.1	55650	64466.6	449892	8000000000
			14.7729	146	3437.79	4062.9	4801.66	5674.76	6706.61	7926.09	9367.31	11070.6	13083.6	15462.6	18274.2	21597	25524.1	30165.2	35650.2	42132.6	49793.6	58847.7	69548.1	82194.2	97139.8	612461	8000000000
			15.0713	146.25	3472.34	4186.63	5047.85	6086.23	7338.21	8847.73	10667.8	12862.2	15508.1	18698.2	22544.5	27182.1	32773.6	39515.4	47644	57444.7	69261.5	83509.1	100688	121400	146372	841050	8000000000
			15.3758	146.5	3507.24	4314.13	5306.66	6527.53	8029.28	9876.54	12148.8	14943.8	18381.8	22610.8	27812.7	34211.4	42082.3	51763.9	63672.9	78321.8	96340.8	118505	145769	179306	220557	1.16399e+06	8000000000
			15.6864	146.75	3542.49	4445.52	5578.74	7000.84	8785.44	11025	13835.4	17362.2	21788.1	27342.1	34312	43058.6	54034.8	67809	85094.4	106786	134007	168168	211036	264832	332341	1.62218e+06	8000000000
			16.0033	147	3578.09	4580.9	5864.77	7508.46	9612.81	12306.9	15756.1	20172	25825.5	33063.5	42330	54193.7	69382.2	88827.6	113723	145595	186400	238642	305525	391153	500779	2.27482e+06	8000000000
			16.3266	147.25	3614.05	4720.41	6165.47	8052.89	10518.1	13738	17943.6	23436.6	30611.2	39982.1	52221.7	68208.2	89088.7	116361	151983	198509	259278	338650	442320	577726	754585	3.20771e+06	8000000000
			16.6564	147.5	3650.37	4864.17	6481.58	8636.79	11508.6	15335.4	20434.7	27229.4	36283.6	48348.4	64424.9	85847	114392	152429	203114	270652	360648	480568	640364	853293	1.13702e+06	4.54553e+06	8000000000
			16.9929	147.75	3687.06	5012.31	6813.9	9263.03	12592.5	17118.6	23271.6	31636.1	43007.2	58465.4	79479.7	108047	146883	199677	271448	369015	501651	681961	927079	1.2603e+06	1.71329e+06	6.4697e+06	8000000000
			17.3362	148	3724.12	5164.96	7163.25	9934.68	13778.4	19109.1	26502.4	36756	50976.7	70699.3	98052.5	135989	188602	261571	362771	503126	697782	967751	1.34217e+06	1.86145e+06	2.58163e+06	9.2447e+06	8000000000
			17.6864	148.25	3761.55	5322.26	7530.52	10655	15075.9	21331.1	30181.7	42704.4	60423	85493.2	120965	171155	242170	342649	484818	685975	970595	1.37331e+06	1.94311e+06	2.74933e+06	3.89006e+06	1.32566e+07	8000000000
			18.0437	148.5	3799.35	5484.34	7916.63	11427.6	16495.7	23811.5	34371.8	49615.5	71619.7	103383	149233	215417	310953	448859	647926	935278	1.35007e+06	1.94882e+06	2.81311e+06	4.06072e+06	5.86162e+06	1.90699e+07	8000000000
			18.4082	148.75	3837.53	5651.37	8322.52	12256.2	18049.2	26580.3	39143.6	57645	84891.3	125016	184105	271124	399272	587990	865908	1.27518e+06	1.87791e+06	2.76551e+06	4.07265e+06	5.99761e+06	8.83242e+06	2.75111e+07	8000000000
			18.7801	149	3876.1	5823.48	8749.23	13144.9	19749	29671	44577.8	66974	100622	151175	227127	341237	512676	770248	1.15722e+06	1.73862e+06	2.61212e+06	3.92446e+06	5.89613e+06	8.85838e+06	1.33089e+07	3.97915e+07	8000000000
			19.1595	149.25	3915.06	6000.83	9197.81	14098	21608.8	33121.1	50766.6	77812.8	119268	182809	280202	429481	658290	1.009e+06	1.54655e+06	2.37049e+06	3.63338e+06	5.56908e+06	8.53605e+06	1.30837e+07	2.00541e+07	5.76889e+07	8000000000
			19.5465	149.5	3954.4	6183.58	9669.4	15120.2	23643.8	36972.4	57814.4	90405.7	141369	221062	345679	540546	845263	1.32175e+06	2.06686e+06	3.23199e+06	5.05392e+06	7.90292e+06	1.2358e+07	1.93244e+07	3.0218e+07	8.38155e+07	8000000000
			19.9414	149.75	3994.15	6371.9	10165.2	16216.6	25870.5	41271.5	65840.8	105036	167566	267319	426457	680332	1.08534e+06	1.73145e+06	2.76221e+06	4.40658e+06	7.02986e+06	1.12148e+07	1.78911e+07	2.85419e+07	4.55331e+07	1.22013e+08	8000000000
			20.3442	150	4034.29	6565.96	10686.3	17392.4	28306.8	46070.5	74981.4	122035	198617	323256	526112	856267	1.39361e+06	2.26815e+06	3.6915e+06	6.00805e+06	9.77833e+06	1.59146e+07	2.59016e+07	4.21559e+07	6.86103e+07	1.77936e+08	8000000000
			20.7552	150.25	4074.83	6765.92	11234.2	18653.5	30972.6	51427.5	85391	141785	235422	390898	649053	1.0777e+06	1.78943e+06	2.9712e+06	4.93343e+06	8.19154e+06	1.36014e+07	2.25839e+07	3.74988e+07	6.22636e+07	1.03383e+08	2.5992e+08	8000000000
			21.1745	150.5	4115.79	6971.97	11810.2	20006.1	33889.5	57407.4	97245.8	164730	279047	472694	800724	1.35639e+06	2.29768e+06	3.89217e+06	6.59318e+06	1.11686e+07	1.89191e+07	3.20482e+07	5.42884e+07	9.19623e+07	1.5578e+08	3.80255e+08	8000000000
			21.6022	150.75	4157.15	7184.3	12415.8	21456.7	37081	64082.6	110746	191390	330756	571605	987837	1.70716e+06	2.95028e+06	5.09861e+06	8.81132e+06	1.52275e+07	2.63159e+07	4.54787e+07	7.85953e+07	1.35827e+08	2.34733e+08	5.57084e+08	8000000000
			22.0386	151	4198.93	7403.1	13052.3	23012.5	40573.1	71534.1	126121	222363	392047	691214	1.21867e+06	2.14863e+06	3.78824e+06	6.67901e+06	1.17757e+07	2.07616e+07	3.66047e+07	6.45374e+07	1.13785e+08	2.00614e+08	3.53701e+08	8.17206e+08	8000000000
			22.4839	151.25	4241.13	7628.56	13721.6	24681.1	44394.1	79852	143630	258349	464695	835851	1.50345e+06	2.70427e+06	4.8642e+06	8.74928e+06	1.57374e+07	2.8307e+07	5.0916e+07	9.15831e+07	1.64731e+08	2.96304e+08	5.32964e+08	1.20024e+09	8000000000
			22.9381	151.5	4283.75	7860.88	14425.1	26470.7	48574.9	89137.1	163571	300159	550806	1.01075e+06	1.85478e+06	3.4036e+06	6.24576e+06	1.14613e+07	2.10319e+07	3.85945e+07	7.08227e+07	1.29963e+08	2.38488e+08	4.37636e+08	8.03082e+08	1.7648e+09	8000000000
			23.4014	151.75	4326.81	8100.28	15164.7	28390	53149.4	99501.8	186279	348736	652873	1.22225e+06	2.2882e+06	4.28378e+06	8.01973e+06	1.50139e+07	2.81077e+07	5.26209e+07	9.85123e+07	1.84426e+08	3.45268e+08	6.46381e+08	1.2101e+09	2.59764e+09	8000000000
			23.8742	152	4370.29	8346.97	15942.2	30448.5	58154.7	111072	212140	405173	773855	1.47801e+06	2.82291e+06	5.39157e+06	1.02976e+07	1.96677e+07	3.75639e+07	7.17447e+07	1.37028e+08	2.61714e+08	4.99857e+08	9.54694e+08	1.8234e+09	3.82728e+09	8000000000
			24.3565	152.25	4414.21	8601.18	16759.6	32656.3	63631.4	123987	241591	470745	917255	1.78729e+06	3.48256e+06	6.78584e+06	1.32223e+07	2.5764e+07	5.02016e+07	9.78187e+07	1.90602e+08	3.71391e+08	7.23662e+08	1.41007e+09	2.74754e+09	5.64421e+09	8000000000
			24.8485	152.5	4458.58	8863.12	17618.8	35024.2	69623.9	138404	275131	546928	1.08723e+06	2.16128e+06	4.29637e+06	8.54067e+06	1.69778e+07	3.37499e+07	6.70908e+07	1.33369e+08	2.65121e+08	5.27029e+08	1.04767e+09	2.08265e+09	4.14006e+09	8.33089e+09	8000000000
			25.3505	152.75	4503.39	9133.05	18522.2	37563.7	76180.7	154497	313327	635440	1.2887e+06	2.61353e+06	5.30034e+06	1.07493e+07	2.18e+07	4.42113e+07	8.96622e+07	1.81838e+08	3.68776e+08	7.47891e+08	1.51675e+09	3.07604e+09	6.23832e+09	1.23065e+10	8000000000
			25.8626	153	4548.65	9411.19	19471.8	40287.4	83355	172462	356826	738276	1.5275e+06	3.16041e+06	6.53892e+06	1.35291e+07	2.79918e+07	5.79152e+07	1.19827e+08	2.47923e+08	5.12956e+08	1.06131e+09	2.19586e+09	4.54325e+09	9.40003e+09	1.81933e+10	8000000000
			26.3851	153.25	4594.36	9697.81	20470.2	43208.6	91204.9	192516	406364	857755	1.81055e+06	3.82173e+06	8.06693e+06	1.70277e+07	3.59422e+07	7.5867e+07	1.60141e+08	3.38026e+08	7.13506e+08	1.50607e+09	3.17903e+09	6.71031e+09	1.41642e+10	2.69154e+10	8000000000
			26.9181	153.5	4640.54	9993.15	21519.7	46341.6	99794.1	214901	462779	996570	2.14606e+06	4.62143e+06	9.952e+06	2.14311e+07	4.61508e+07	9.93832e+07	2.14016e+08	4.60873e+08	9.92466e+08	2.13722e+09	4.6024e+09	9.91102e+09	2.13429e+10	3.98464e+10	8000000000
			27.4619	153.75	4687.17	10297.5	22623.1	49701.7	109192	239890	527026	1.15785e+06	2.54374e+06	5.58846e+06	1.22776e+07	2.69732e+07	5.92588e+07	1.30189e+08	2.86018e+08	6.28367e+08	1.38049e+09	3.03287e+09	6.66306e+09	1.46384e+10	3.21599e+10	5.9028e+10	8000000000
			28.0166	154	4734.28	10611.1	23783	53305.5	119475	267784	600192	1.34523e+06	3.01511e+06	6.75785e+06	1.51466e+07	3.39485e+07	7.60899e+07	1.70543e+08	3.82243e+08	8.56732e+08	1.92022e+09	4.30385e+09	9.64636e+09	2.16207e+10	4.84591e+10	8.74972e+10	8000000000
			28.5826	154.25	4781.86	10934.2	25002.4	57170.6	130727	298921	683516	1.56294e+06	3.57382e+06	8.17194e+06	1.8686e+07	4.27277e+07	9.77015e+07	2.23405e+08	5.1084e+08	1.16809e+09	2.67097e+09	6.10747e+09	1.39654e+10	3.19334e+10	7.30192e+10	1.29772e+11	8000000000
			29.16	154.5	4829.92	11267.2	26284.3	61316	143038	333680	778408	1.81587e+06	4.23607e+06	9.88192e+06	2.30526e+07	5.37771e+07	1.25451e+08	2.92653e+08	6.82702e+08	1.59261e+09	3.71524e+09	8.66692e+09	2.02182e+10	4.71651e+10	1.10027e+11	1.9258e+11	8000000000
			29.7491	154.75	4878.46	11610.4	27631.9	65761.9	156509	372479	886474	2.10974e+06	5.02104e+06	1.19497e+07	2.84395e+07	6.76839e+07	1.61083e+08	3.83366e+08	9.12382e+08	2.1714e+09	5.16779e+09	1.2299e+10	2.92706e+10	6.9662e+10	1.65791e+11	2.85935e+11	8000000000
			30.3501	155	4927.49	11964	29048.6	70530.2	171248	415791	1.00954e+06	2.45117e+06	5.95147e+06	1.44502e+07	3.50852e+07	8.5187e+07	2.06835e+08	5.02196e+08	1.21933e+09	2.96055e+09	7.18824e+09	1.74531e+10	4.23762e+10	1.0289e+11	2.49817e+11	4.24758e+11	8000000000
			30.9632	155.25	4977.01	12328.3	30538	75644.2	187375	464138	1.1497e+06	2.84786e+06	7.05431e+06	1.74739e+07	4.32838e+07	1.07216e+08	2.65581e+08	6.57859e+08	1.62955e+09	4.03649e+09	9.99862e+09	2.47671e+10	6.13496e+10	1.51966e+11	3.76429e+11	6.3128e+11	8000000000
			31.5887	155.5	5027.03	12703.8	32103.7	81129.1	205021	518107	1.30931e+06	3.30874e+06	8.36151e+06	2.11303e+07	5.33984e+07	1.34943e+08	3.41013e+08	8.61773e+08	2.17778e+09	5.50347e+09	1.39078e+10	3.51463e+10	8.8818e+10	2.24452e+11	5.67211e+11	9.38642e+11	8000000000
			32.2268	155.75	5077.55	13090.7	33749.7	87011.6	224329	578352	1.49108e+06	3.84421e+06	9.91095e+06	2.55519e+07	6.58765e+07	1.69839e+08	4.3787e+08	1.12889e+09	2.91045e+09	7.50357e+09	1.93453e+10	4.9875e+10	1.28585e+11	3.31511e+11	8.54684e+11	1.39626e+12	8000000000
			32.8779	156	5128.59	13489.4	35480.1	93320.7	245455	645602	1.69808e+06	4.46634e+06	1.17475e+07	3.08986e+07	8.12704e+07	2.1376e+08	5.62237e+08	1.47881e+09	3.88961e+09	1.02306e+10	2.69087e+10	7.07761e+10	1.86157e+11	4.89636e+11	1.28786e+12	2.07784e+12	8000000000
			33.542	156.25	5180.13	13900.2	37299.2	100087	268570	720672	1.93382e+06	5.18915e+06	1.39244e+07	3.73642e+07	1.00262e+08	2.69038e+08	7.21927e+08	1.93719e+09	5.19819e+09	1.39486e+10	3.74292e+10	1.00436e+11	2.69507e+11	7.23185e+11	1.94057e+12	3.09336e+12	8000000000
			34.2196	156.5	5232.19	14323.5	39211.6	107344	293863	804470	2.20229e+06	6.02894e+06	1.65046e+07	4.51826e+07	1.23691e+08	3.38612e+08	9.26974e+08	2.53766e+09	6.94701e+09	1.90179e+10	5.20629e+10	1.42526e+11	3.90175e+11	1.06813e+12	2.92409e+12	4.60694e+12	8000000000
			34.9109	156.75	5284.77	14759.7	41222	115128	321537	898013	2.50804e+06	7.00463e+06	1.9563e+07	5.46371e+07	1.52595e+08	4.26177e+08	1.19026e+09	3.32424e+09	9.28419e+09	2.59296e+10	7.2418e+10	2.02254e+11	5.6487e+11	1.57761e+12	4.40607e+12	6.86362e+12	8000000000
			35.6162	157	5337.89	15209.2	43335.5	123476	351818	1.00243e+06	2.85622e+06	8.13822e+06	2.31882e+07	6.60699e+07	1.88253e+08	5.36387e+08	1.52832e+09	4.35464e+09	1.24077e+10	3.5353e+10	1.00731e+11	2.87013e+11	8.17784e+11	2.33011e+12	6.63915e+12	1.02293e+13	8000000000
			36.3357	157.25	5391.53	15672.4	45557.4	132429	384950	1.11899e+06	3.25275e+06	9.45527e+06	2.74851e+07	7.98951e+07	2.32243e+08	6.75097e+08	1.96241e+09	5.70443e+09	1.65819e+10	4.82013e+10	1.40114e+11	4.07291e+11	1.18394e+12	3.44153e+12	1.0004e+13	1.52504e+13	8000000000
			37.0697	157.5	5445.72	16149.7	47893.1	142031	421203	1.24911e+06	3.70433e+06	1.09855e+07	3.25782e+07	9.66132e+07	2.86514e+08	8.49678e+08	2.51978e+09	7.47261e+09	2.21606e+10	6.57189e+10	1.94894e+11	5.77974e+11	1.71403e+12	5.08307e+12	1.50742e+13	2.27434e+13	8000000000
			37.8186	157.75	5500.45	16641.5	50348.7	152329	460869	1.39435e+06	4.21859e+06	1.27633e+07	3.86151e+07	1.16829e+08	3.53466e+08	1.06941e+09	3.23547e+09	9.78886e+09	2.96161e+10	8.96029e+10	2.71092e+11	8.20185e+11	2.48146e+12	7.50761e+12	2.27142e+13	3.39283e+13	8000000000
			38.5825	158	5555.73	17148.3	52930.1	163374	504272	1.55649e+06	4.80426e+06	1.48288e+07	4.57707e+07	1.41276e+08	4.36063e+08	1.34595e+09	4.15443e+09	1.28231e+10	3.95797e+10	1.22167e+11	3.77081e+11	1.1639e+12	3.5925e+12	1.10886e+13	3.42261e+13	5.0629e+13	8000000000
			39.362	158.25	5611.57	17670.6	55643.9	175220	551761	1.73747e+06	5.47123e+06	1.72287e+07	5.42523e+07	1.70838e+08	5.37962e+08	1.69402e+09	5.3344e+09	1.67978e+10	5.28955e+10	1.66566e+11	5.24508e+11	1.65165e+12	5.20099e+12	1.63777e+13	5.15726e+13	7.55715e+13	8000000000
			40.1571	158.5	5667.96	18208.7	58496.8	187925	603723	1.9395e+06	6.23079e+06	2.00169e+07	6.43055e+07	2.06586e+08	6.63672e+08	2.13209e+09	6.8495e+09	2.20045e+10	7.06911e+10	2.271e+11	7.29575e+11	2.34381e+12	7.52966e+12	2.41896e+13	7.77107e+13	1.12833e+14	8000000000
			40.9684	158.75	5724.93	18763.3	61496	201551	660578	2.16503e+06	7.0958e+06	2.32563e+07	7.62217e+07	2.49814e+08	8.18759e+08	2.68346e+09	8.79494e+09	2.88252e+10	9.44736e+10	3.09634e+11	1.01482e+12	3.32603e+12	1.0901e+13	3.57276e+13	1.17096e+14	1.68511e+14	8000000000
			41.796	159	5782.46	19334.7	64649	216166	722788	2.41677e+06	8.0809e+06	2.70199e+07	9.0346e+07	3.02088e+08	1.01009e+09	3.3774e+09	1.12929e+10	3.776e+10	1.26257e+11	4.22163e+11	1.41158e+12	4.71987e+12	1.57817e+13	5.2769e+13	1.76442e+14	2.51727e+14	8000000000
			42.6403	159.25	5840.58	19923.5	67963.7	231839	790856	2.69779e+06	9.20277e+06	3.13927e+07	1.07088e+08	3.653e+08	1.24612e+09	4.2508e+09	1.45004e+10	4.94642e+10	1.68734e+11	5.75589e+11	1.96346e+12	6.69781e+12	2.28478e+13	7.79388e+13	2.65867e+14	3.76129e+14	8000000000
			43.5017	159.5	5899.28	20530.3	71448.2	248650	865335	3.01148e+06	1.04804e+07	3.64731e+07	1.26932e+08	4.41739e+08	1.53731e+09	5.35006e+09	1.86189e+10	6.47965e+10	2.25501e+11	7.84773e+11	2.73112e+12	9.50466e+12	3.30775e+13	1.15114e+14	4.00614e+14	5.62142e+14	8000000000
			44.3805	159.75	5958.57	21155.5	75111.5	266679	946827	3.36165e+06	1.19354e+07	4.23758e+07	1.50453e+08	5.34173e+08	1.89655e+09	6.73359e+09	2.39072e+10	8.48811e+10	3.01365e+11	1.06998e+12	3.7989e+12	1.34878e+13	4.78875e+13	1.70022e+14	603652285982013	8.40338e+14	8000000000
			45.2771	160	6018.45	21799.8	78962.5	286015	1.03599e+06	3.75254e+06	1.35923e+07	4.92336e+07	1.78332e+08	6.45949e+08	2.33973e+09	8.4749e+09	3.06975e+10	1.11191e+11	4.02753e+11	1.45884e+12	5.28415e+12	1.91401e+13	6.93285e+13	2.51119e+14	9.09595e+14	1256482106490042	8000000000
			46.1917	160.25	6078.94	22463.7	83011	306754	1.13356e+06	4.18888e+06	1.54793e+07	5.72013e+07	2.11378e+08	7.81114e+08	2.88648e+09	1.06665e+10	3.94164e+10	1.45657e+11	5.38251e+11	1.98902e+12	7.3501e+12	2.71611e+13	1.00369e+14	370898606182456	1.3706e+15	1879101544133802	8000000000
			47.1249	160.5	6140.03	23147.8	87267.1	328996	1.24031e+06	4.67596e+06	1.76283e+07	6.64585e+07	2.50548e+08	9.44562e+08	3.56099e+09	1.34249e+10	5.06117e+10	1.90805e+11	7.19334e+11	2.71188e+12	1.02238e+13	3.85434e+13	1.45308e+14	5.47811e+14	2065239805383902	2810816907261992	8000000000
			48.0768	160.75	6201.74	23852.8	91741.4	352851	1.35712e+06	5.21967e+06	2.00756e+07	7.72138e+07	2.96976e+08	1.14221e+09	4.39312e+09	1.68966e+10	6.49867e+10	2.49948e+11	9.61338e+11	3.69745e+12	1.42209e+13	5.46958e+13	2.10368e+14	8.09107e+14	3.11194e+15	4205331366465040	8000000000
			49.0481	161	6264.07	24579.2	96445.1	378436	1.48492e+06	5.8266e+06	2.28627e+07	8.97097e+07	3.52007e+08	1.38122e+09	5.41969e+09	2.1266e+10	8.34446e+10	3.27424e+11	1.28476e+12	5.0412e+12	1.97809e+13	7.76171e+13	3.04557e+14	1.19504e+15	4689136396650210	6292893345406864	8000000000
			50.0389	161.25	6327.02	25327.8	101390	405875	1.62476e+06	6.50411e+06	2.60367e+07	1.04228e+08	4.17236e+08	1.67024e+09	6.68616e+09	2.67654e+10	1.07145e+11	4.28914e+11	1.71699e+12	6.8733e+12	2.75146e+13	1.10144e+14	4.40919e+14	1.76505e+15	7065681250552558	9418467778173100	8000000000
			51.0498	161.5	6390.61	26099.1	106588	435305	1.77778e+06	7.2604e+06	2.96513e+07	1.21095e+08	4.94551e+08	2.01974e+09	8.24857e+09	3.3687e+10	1.37577e+11	5.61862e+11	2.29463e+12	9.37124e+12	3.8272e+13	1.56302e+14	6.38334e+14	2606943182394174	1.06467e+16	1.4099e+16	8000000000
			52.081	161.75	6454.84	26894	112053	466868	1.9452e+06	8.10463e+06	3.37678e+07	1.40693e+08	5.86194e+08	2.44237e+09	1.01761e+10	4.23985e+10	1.76653e+11	7.3602e+11	3.06661e+12	1.2777e+13	5.32351e+13	2.21803e+14	9.24139e+14	3850408558218367	1.60427e+16	2.11091e+16	8000000000
			53.1331	162	6519.71	27713	117798	500720	2.12838e+06	9.04702e+06	3.84557e+07	1.63462e+08	6.94819e+08	2.95343e+09	1.2554e+10	5.33628e+10	2.26827e+11	9.6416e+11	4.09831e+12	1.74205e+13	7.40484e+13	3.14754e+14	1.33791e+15	5686984624323411	2.41734e+16	3.16099e+16	8000000000
			54.2065	162.25	6585.23	28557	123838	537026	2.32882e+06	1.0099e+07	4.37945e+07	1.89916e+08	8.23573e+08	3.57144e+09	1.54876e+10	6.71624e+10	2.91251e+11	1.26302e+12	5.4771e+12	2.37515e+13	1.02999e+14	4.46657e+14	1.93694e+15	8399574499692892	3.64249e+16	4.7342e+16	8000000000
			55.3015	162.5	6651.42	29426.7	130187	575965	2.54814e+06	1.12733e+07	4.98744e+07	2.20651e+08	9.76186e+08	4.31877e+09	1.91068e+10	8.45307e+10	3.73974e+11	1.65451e+12	7.31975e+12	3.23835e+13	1.43268e+14	633837521862394	2804175741921482	1.2406e+16	5.48858e+16	7.09149e+16	8000000000
			56.4187	162.75	6718.26	30322.9	136862	617727	2.78811e+06	1.25841e+07	5.67984e+07	2.5636e+08	1.15708e+09	5.22247e+09	2.35716e+10	1.0639e+11	4.80193e+11	2.16735e+12	9.78232e+12	4.41525e+13	1.99282e+14	8.99459e+14	4059705557827335	1.83235e+16	8.27029e+16	1.06242e+17	8000000000
			57.5585	163	6785.78	31246.3	143879	662517	3.05068e+06	1.40474e+07	6.46837e+07	2.97847e+08	1.37149e+09	6.31527e+09	2.90798e+10	1.33903e+11	6.1658e+11	2.83915e+12	1.30734e+13	6.01986e+13	2.77195e+14	1.27639e+15	5877380902682402	2.70634e+16	1.24618e+17	1.5919e+17	8000000000
			58.7212	163.25	6853.98	32197.9	151256	710555	3.33797e+06	1.56808e+07	7.36636e+07	3.46049e+08	1.62563e+09	7.63674e+09	3.58751e+10	1.6853e+11	7.91704e+11	3.71919e+12	1.74716e+13	8.20764e+13	3.8557e+14	1.81129e+15	8508894362661366	3.99722e+16	1.87777e+17	2.3856e+17	8000000000
			59.9075	163.5	6922.87	33178.5	159011	762077	3.65233e+06	1.75041e+07	8.38902e+07	4.02052e+08	1.92687e+09	9.23473e+09	4.42583e+10	2.12112e+11	1.01657e+12	4.87201e+12	2.33496e+13	1.11905e+14	5.36316e+14	2570345491219584	1.23186e+16	5.90382e+16	2.82946e+17	3.57551e+17	8000000000
			61.1177	163.75	6992.44	34188.9	167164	817334	3.99628e+06	1.95395e+07	9.55366e+07	4.67118e+08	2.28393e+09	1.11671e+10	5.46006e+10	2.66965e+11	1.3053e+12	6.38216e+12	3.1205e+13	1.52574e+14	7.45999e+14	3647496437191196	1.78341e+16	8.71984e+16	4.26349e+17	5.35967e+17	8000000000
			62.3523	164	7062.72	35230.2	175735	876597	4.37263e+06	2.18115e+07	1.088e+08	5.42714e+08	2.70716e+09	1.35038e+10	6.73595e+10	3.36002e+11	1.67604e+12	8.36041e+12	4.17033e+13	2.08024e+14	1.03766e+15	5176047391190924	2.58191e+16	1.2879e+17	6.42431e+17	8.03514e+17	8000000000
			63.6119	164.25	7133.7	36303.1	184745	940158	4.78442e+06	2.43477e+07	1.23904e+08	6.30544e+08	3.20881e+09	1.63295e+10	8.31e+10	4.22892e+11	2.15208e+12	1.09518e+13	5.57334e+13	2.83625e+14	1.44335e+15	7345165839625873	3.73792e+16	1.90221e+17	9.68027e+17	1.20477e+18	8000000000
			64.897	164.5	7205.39	37408.7	194217	1.00833e+06	5.23499e+06	2.71788e+07	1.41106e+08	7.32588e+08	3.80342e+09	1.97464e+10	1.02519e+11	5.32252e+11	2.76333e+12	1.43465e+13	7.44837e+13	3.86702e+14	2007661155882023	1.04233e+16	5.41152e+16	2.80953e+17	1.45864e+18	1.80662e+18	8000000000
			66.208	164.75	7277.81	38547.9	204175	1.08144e+06	5.72799e+06	3.03391e+07	1.60695e+08	8.51145e+08	4.50821e+09	2.38784e+10	1.26475e+11	6.69893e+11	3.54818e+12	1.87934e+13	9.95421e+13	5.27239e+14	2.79259e+15	1.47914e+16	7.83445e+16	4.14963e+17	2.19791e+18	2.70945e+18	8000000000
			67.5455	165	7350.95	39721.9	214643	1.15985e+06	6.26742e+06	3.38669e+07	1.83004e+08	9.8889e+08	5.34361e+09	2.88749e+10	1.5603e+11	8.43128e+11	4.55596e+12	2.46188e+13	1.33031e+14	7.18851e+14	3.88441e+15	2.099e+16	1.13422e+17	6.12893e+17	3.31185e+18	4.06392e+18	8000000000
			68.91	165.25	7424.83	40931.6	225648	1.24395e+06	6.85765e+06	3.78049e+07	2.08411e+08	1.14893e+09	6.3338e+09	3.4917e+10	1.9249e+11	1.06116e+12	5.84997e+12	3.22497e+13	1.77786e+14	9.801e+14	5403096608459822	2.97862e+16	1.64205e+17	9.05231e+17	4.99036e+18	6.09618e+18	8000000000
			70.3021	165.5	7499.45	42178.2	237217	1.33415e+06	7.50347e+06	4.22008e+07	2.37344e+08	1.33486e+09	7.50749e+09	4.22234e+10	2.37471e+11	1.33558e+12	7.51151e+12	4.2246e+13	2.37599e+14	1.33629e+15	7515539496565630	4.22686e+16	2.37726e+17	1.33701e+18	7.51957e+18	9.14571e+18	8000000000
			71.7223	165.75	7574.82	43462.7	249379	1.43088e+06	8.2101e+06	4.71078e+07	2.70294e+08	1.55089e+09	8.89867e+09	5.10586e+10	2.92963e+11	1.68096e+12	9.64498e+12	5.53408e+13	3.17533e+14	1.82194e+15	1.04539e+16	5.99821e+16	3.44164e+17	1.97474e+18	1.13306e+19	1.37222e+19	8000000000
			73.1712	166	7650.95	44786.3	262165	1.53464e+06	8.98329e+06	5.25854e+07	3.07819e+08	1.80188e+09	1.05476e+10	6.17426e+10	3.61422e+11	2.11566e+12	1.23844e+13	7.24945e+13	4.24361e+14	2.48408e+15	1.4541e+16	8.51187e+16	4.98259e+17	2.91665e+18	1.70732e+19	2.05908e+19	8000000000
			74.6493	166.25	7727.84	46150.3	275607	1.64591e+06	9.82928e+06	5.86999e+07	3.50553e+08	2.09348e+09	1.25022e+10	7.46623e+10	4.45879e+11	2.66277e+12	1.59019e+13	9.49653e+13	5.67127e+14	3.38685e+15	2.02261e+16	1.20789e+17	7.21347e+17	4.30784e+18	2.57262e+19	3.09005e+19	8000000000
			76.1573	166.5	7805.51	47555.8	289738	1.76525e+06	1.07549e+07	6.55255e+07	3.9922e+08	2.43228e+09	1.48189e+10	9.02854e+10	5.50071e+11	3.35136e+12	2.04184e+13	1.24401e+14	7.57925e+14	4617724740940133	2.81339e+16	1.71408e+17	1.04432e+18	6.36261e+18	3.87647e+19	4.63767e+19	8000000000
			77.6958	166.75	7883.96	49004	304593	1.89325e+06	1.17678e+07	7.31447e+07	4.54643e+08	2.82591e+09	1.75649e+10	1.09178e+11	6.78611e+11	4.21802e+12	2.62178e+13	1.62961e+14	1.01291e+15	6295924951274470	3.91334e+16	2.4324e+17	1.5119e+18	9.39746e+18	5.84115e+19	6.96107e+19	8000000000
			79.2654	167	7963.19	50496.4	320210	2.03052e+06	1.2876e+07	8.16498e+07	5.1776e+08	3.28324e+09	2.08198e+10	1.32023e+11	8.37188e+11	5.3088e+12	3.36644e+13	2.13473e+14	1353684468515997	8584026297194078	5.44333e+16	3.45174e+17	2.18883e+18	1.38799e+19	8.80155e+19	1.04494e+20	8000000000
			80.8667	167.25	8043.22	52034.3	336627	2.17775e+06	1.40886e+07	9.11439e+07	5.8964e+08	3.81458e+09	2.46778e+10	1.59649e+11	1.03282e+12	6.68166e+12	4.32259e+13	2.79643e+14	1809101924719920	1.17037e+16	7.5715e+16	4.89826e+17	3.16885e+18	2.05003e+19	1.32623e+20	1.56872e+20	8000000000
			82.5003	167.5	8124.06	53619	353886	2.33566e+06	1.54154e+07	1.01742e+08	6.71499e+08	4.43191e+09	2.92507e+10	1.93055e+11	1.27417e+12	8.40954e+12	5.55032e+13	3.66322e+14	2.41773e+15	1.59571e+16	1.05317e+17	6.95096e+17	4.58765e+18	3.02786e+19	1.99839e+20	2.35525e+20	8000000000
			84.1669	167.75	8205.71	55251.9	372031	2.50501e+06	1.68671e+07	1.13572e+08	7.64722e+08	5.14914e+09	3.4671e+10	2.33452e+11	1.57191e+12	1.05843e+13	7.12675e+13	4.79869e+14	3231128304429446	2.17563e+16	1.46493e+17	9.86389e+17	6.6417e+18	4.47209e+19	3.01122e+20	3.53643e+20	8000000000
			85.8672	168	8288.18	56934.6	391105	2.68665e+06	1.84556e+07	1.26778e+08	8.70888e+08	5.98245e+09	4.10957e+10	2.82302e+11	1.93924e+12	1.33213e+13	9.15093e+13	6.28612e+14	4.31817e+15	2.96631e+16	2.03767e+17	1.39975e+18	9.61543e+18	6.6052e+19	4.53736e+20	5.31041e+20	8000000000
			87.6018	168.25	8371.47	58668.5	411157	2.88145e+06	2.01936e+07	1.4152e+08	9.91792e+08	6.95062e+09	4.8711e+10	3.41374e+11	2.3924e+12	1.67663e+13	1.175e+14	8.2346e+14	5770924031236437	4.04435e+16	2.83434e+17	1.98634e+18	1.39206e+19	9.75576e+19	6.83698e+20	7.97493e+20	8000000000
			89.3715	168.5	8455.61	60455.2	432238	3.09038e+06	2.20953e+07	1.57976e+08	1.12948e+09	8.07547e+09	5.77374e+10	4.12806e+11	2.95145e+12	2.1102e+13	1.50873e+14	1.0787e+15	7712424557425201	5.51417e+16	3.94247e+17	2.81876e+18	2.01533e+19	1.44091e+20	1.03021e+21	1.19773e+21	8000000000
			91.1769	168.75	8540.59	62296.4	454399	3.31446e+06	2.41762e+07	1.76345e+08	1.28629e+09	9.38236e+09	6.84364e+10	4.99185e+11	3.64114e+12	2.6559e+13	1.93725e+14	1.41306e+15	1.03071e+16	7.51816e+16	5.48386e+17	4.00001e+18	2.91767e+19	2.12819e+20	1.55234e+21	1.79897e+21	8000000000
			93.0188	169	8626.42	64193.6	477697	3.55478e+06	2.64529e+07	1.9685e+08	1.46486e+09	1.09008e+10	8.1118e+10	6.0364e+11	4.49199e+12	3.34272e+13	248748481541573	1.85106e+15	1.37747e+16	1.02504e+17	7.62788e+17	5.67629e+18	4.22401e+19	3.1433e+20	2.33909e+21	2.70222e+21	8000000000
			94.8979	169.25	8713.12	66148.6	502189	3.81253e+06	2.89441e+07	2.19739e+08	1.66822e+09	1.26649e+10	9.61496e+10	7.29952e+11	5.54167e+12	4.20715e+13	3.19399e+14	2.42483e+15	1.84089e+16	1.39757e+17	1.06101e+18	8.05504e+18	6.11525e+19	4.6426e+20	3.52458e+21	4.05927e+21	8000000000
			96.815	169.5	8800.69	68163.1	527937	4.08897e+06	3.16699e+07	2.4529e+08	1.89982e+09	1.47145e+10	1.13967e+11	8.82694e+11	6.83664e+12	5.29511e+13	4.10117e+14	3176439352194100	2.46022e+16	1.90549e+17	1.47584e+18	1.14307e+19	8.85327e+19	6.85703e+20	5.31091e+21	6.09827e+21	8000000000
			98.7708	169.75	8889.14	70239	555005	4.38546e+06	3.46524e+07	2.73812e+08	2.16357e+09	1.70958e+10	1.35085e+11	1.0674e+12	8.43422e+12	6.66443e+13	526601034082288	4161024014230223	3.2879e+16	2.59799e+17	2.05284e+18	1.62209e+19	1.28172e+20	1.01277e+21	8.00258e+21	9.16209e+21	8000000000
			100.766	170	8978.47	72378.1	583460	4.70344e+06	3.79158e+07	3.0565e+08	2.46393e+09	1.98625e+10	1.60117e+11	1.29075e+12	1.04051e+13	8.38786e+13	6.76169e+14	5450795313027070	4.39404e+16	3.54216e+17	2.85544e+18	2.30185e+19	1.85559e+20	1.49584e+21	1.20584e+22	1.37661e+22	8000000000
			102.802	170.25	9068.71	74582.3	613375	5.04448e+06	4.14865e+07	3.41191e+08	2.806e+09	2.30769e+10	1.89788e+11	1.56084e+12	1.28366e+13	1.0557e+14	8.68219e+14	7140350368382583	5.87232e+16	4.82948e+17	3.97183e+18	3.26649e+19	2.6864e+20	2.20933e+21	1.81699e+22	2.0685e+22	8000000000
			104.878	170.5	9159.85	76853.7	644823	5.41025e+06	4.53935e+07	3.80864e+08	3.19555e+09	2.68115e+10	2.24956e+11	1.88745e+12	1.58362e+13	1.3287e+14	1.11482e+15	9353608076060150	7.84793e+16	6.58463e+17	5.52469e+18	4.63537e+19	3.8892e+20	3.26315e+21	2.73787e+22	3.10834e+22	8000000000
			106.997	170.75	9251.91	79194.2	677884	5.80253e+06	4.96684e+07	4.2515e+08	3.63918e+09	3.11506e+10	2.66642e+11	2.28239e+12	1.95368e+13	1.6723e+14	1.43145e+15	1.22529e+16	1.04882e+17	8.97766e+17	7.68467e+18	6.5779e+19	5.63053e+20	4.81961e+21	4.12547e+22	4.67119e+22	8000000000
			109.159	171	9344.89	81606	712640	6.22327e+06	5.43458e+07	4.74585e+08	4.14441e+09	3.61918e+10	3.16052e+11	2.75998e+12	2.41021e+13	2.10476e+14	1.83802e+15	1.60509e+16	1.40167e+17	1.22404e+18	1.06891e+19	9.33449e+19	8.15152e+20	7.11847e+21	6.21634e+22	7.02024e+22	8000000000
			111.364	171.25	9438.81	84091.3	749178	6.6745e+06	5.94638e+07	5.29769e+08	4.71977e+09	4.20489e+10	3.74618e+11	3.33751e+12	2.97342e+13	2.64905e+14	2.36007e+15	2.10261e+16	1.87323e+17	1.66888e+18	1.48682e+19	1.32463e+20	1.18012e+21	1.05138e+22	9.36689e+22	1.05512e+23	8000000000
			113.613	171.5	9533.67	86652.3	787589	7.15846e+06	6.50638e+07	5.9137e+08	5.37501e+09	4.88539e+10	4.44036e+11	4.03588e+12	3.66824e+13	3.3341e+14	3030385732239111	2.75434e+16	2.50344e+17	2.2754e+18	2.06813e+19	1.87974e+20	1.70851e+21	1.55288e+22	1.41142e+23	1.58591e+23	8000000000
			115.909	171.75	9629.49	89291.2	827970	7.67751e+06	7.11911e+07	6.60133e+08	6.12121e+09	5.67601e+10	5.26319e+11	4.88039e+12	4.52543e+13	4.19629e+14	3891093319811977	3.60809e+16	3.34567e+17	3.10234e+18	2.8767e+19	2.66747e+20	2.47347e+21	2.29357e+22	2.12675e+23	2.38384e+23	8000000000
			118.25	172	9726.26	92010.6	870421	8.23419e+06	7.78955e+07	7.36892e+08	6.97101e+09	6.59458e+10	6.23848e+11	5.90161e+12	5.58293e+13	5.28146e+14	4996264001652442	4.72647e+16	4.47125e+17	4.2298e+18	4.0014e+19	3.78533e+20	3.58092e+21	3.38756e+22	3.20463e+23	3.58343e+23	8000000000
			120.639	172.25	9824.01	94812.7	915048	8.83124e+06	8.52313e+07	8.22577e+08	7.93879e+09	7.66181e+10	7.3945e+11	7.13652e+12	6.88754e+13	6.64724e+14	6415331578002394	6.19151e+16	5.9755e+17	5.76702e+18	5.56582e+19	5.37164e+20	5.18423e+21	5.00336e+22	4.8288e+23	5.38697e+23	8000000000
			123.076	172.5	9922.75	97700.2	961964	9.47157e+06	9.32579e+07	9.18225e+08	9.04091e+09	8.90176e+10	8.76474e+11	8.62984e+12	8.49701e+13	8.36622e+14	8237450830741223	8.11066e+16	7.98582e+17	7.86291e+18	7.74188e+19	7.62272e+20	7.50539e+21	7.38987e+22	7.27612e+23	8.09865e+23	8000000000
			125.562	172.75	10022.5	100676	1.01128e+06	1.01583e+07	1.0204e+08	1.02499e+09	1.02961e+10	1.03424e+11	1.03889e+12	1.04356e+13	1.04826e+14	1.05297e+15	1.05771e+16	1.06247e+17	1.06725e+18	1.07205e+19	1.07687e+20	1.08172e+21	1.08658e+22	1.09147e+23	1.09638e+24	1.21759e+24	8000000000
			128.099	173	10123.2	103742	1.06313e+06	1.08949e+07	1.1165e+08	1.14418e+09	1.17254e+10	1.20161e+11	1.2314e+12	1.26193e+13	1.29321e+14	1325272169804893	1.35813e+16	1.3918e+17	1.4263e+18	1.46166e+19	1.49789e+20	1.53503e+21	1.57308e+22	1.61208e+23	1.65205e+24	1.83069e+24	8000000000
			130.687	173.25	10224.9	106901	1.11764e+06	1.16849e+07	1.22165e+08	1.27722e+09	1.33533e+10	1.39607e+11	1.45959e+12	1.52599e+13	1.59541e+14	1.66799e+15	1.74387e+16	1.8232e+17	1.90615e+18	1.99286e+19	2.08352e+20	2.17831e+21	2.27741e+22	2.38101e+23	2.48933e+24	2.75262e+24	8000000000
			133.327	173.5	10327.7	110157	1.17495e+06	1.25321e+07	1.33669e+08	1.42573e+09	1.52071e+10	1.62201e+11	1.73005e+12	1.8453e+13	1.96822e+14	2.09933e+15	2.23917e+16	2.38833e+17	2.54743e+18	2.71712e+19	2.89812e+20	3.09117e+21	3.29708e+22	3.51671e+23	3.75097e+24	4.13902e+24	8000000000
			136.02	173.75	10431.5	113511	1.23519e+06	1.34408e+07	1.46258e+08	1.59152e+09	1.73183e+10	1.8845e+11	2.05064e+12	2.23143e+13	2.42815e+14	2642217362347341	2.87516e+16	3.12863e+17	3.40445e+18	3.70459e+19	4.03119e+20	4.38658e+21	4.7733e+22	5.19412e+23	5.65203e+24	6.22401e+24	8000000000
			138.768	174	10536.3	116968	1.29852e+06	1.44154e+07	1.60031e+08	1.77658e+09	1.97225e+10	2.18948e+11	2.43064e+12	2.69835e+13	2.99556e+14	3.3255e+15	3.69177e+16	4.0984e+17	4.5498e+18	5.05093e+19	5.60726e+20	6.22485e+21	6.91048e+22	7.67161e+23	8.51659e+24	9.35969e+24	8000000000
			141.571	174.25	10642.2	120531	1.36509e+06	1.54606e+07	1.75102e+08	1.98315e+09	2.24606e+10	2.54381e+11	2.88105e+12	3.26298e+13	3.69555e+14	4185469445397168	4.74033e+16	5.36875e+17	6.08049e+18	6.88657e+19	7.79952e+20	8.83349e+21	1.00045e+23	1.13308e+24	1.28329e+25	1.40758e+25	8000000000
			144.431	174.5	10749.2	124201	1.43508e+06	1.65816e+07	1.91592e+08	2.21375e+09	2.55787e+10	2.95549e+11	3.41492e+12	3.94576e+13	4.55912e+14	5267832898640934	6.08671e+16	7.03288e+17	8.12613e+18	9.38932e+19	1.08489e+21	1.25353e+22	1.44839e+23	1.67354e+24	1.93369e+25	2.1169e+25	8000000000
			147.349	174.75	10857.2	127984	1.50866e+06	1.77839e+07	2.09635e+08	2.47116e+09	2.91298e+10	3.43379e+11	4.04772e+12	4.77141e+13	5.62449e+14	6630095788381234	7.81549e+16	9.21282e+17	1.086e+19	1.28016e+20	1.50905e+21	1.77885e+22	2.09689e+23	2.47179e+24	2.91372e+25	3.18381e+25	8000000000
			150.325	175	10966.3	131881	1.58601e+06	1.90734e+07	2.29378e+08	2.7585e+09	3.31738e+10	3.9895e+11	4.79778e+12	5.76983e+13	6.93881e+14	8344640166996521	1.00353e+17	1.20685e+18	1.45136e+19	1.74541e+20	2.09903e+21	2.52431e+22	3.03574e+23	3.65079e+24	4.39045e+25	4.78864e+25	8000000000
			153.362	175.25	11076.5	135898	1.66733e+06	2.04564e+07	2.50979e+08	3.07926e+09	3.77793e+10	4.63513e+11	5.68683e+12	6.97716e+13	8.56026e+14	1.05026e+16	1.28856e+17	1.58093e+18	1.93964e+19	2.37973e+20	2.91969e+21	3.58216e+22	4.39494e+23	5.39215e+24	6.61561e+25	7.20268e+25	8000000000
			156.46	175.5	11187.9	140037	1.75281e+06	2.19397e+07	2.74615e+08	3.43731e+09	4.30242e+10	5.38526e+11	6.74063e+12	8.43713e+13	1056061116558024	1.32185e+16	1.65454e+17	2.07096e+18	2.59218e+19	3.24459e+20	4.0612e+21	5.08333e+22	6.36272e+23	7.9641e+24	9.96852e+25	1.08341e+26	8000000000
			159.621	175.75	11300.3	144301	1.84268e+06	2.35305e+07	3.00476e+08	3.83699e+09	4.89971e+10	6.25678e+11	7.98971e+12	1.02026e+14	1.30284e+15	1.66368e+16	2.12447e+17	2.71288e+18	3.46427e+19	4.42376e+20	5.649e+21	7.21359e+22	9.21153e+23	1.17628e+25	1.50208e+26	1.6297e+26	8000000000
			162.846	176	11413.9	148696	1.93716e+06	2.52366e+07	3.28774e+08	4.28315e+09	5.57993e+10	7.26934e+11	9.47024e+12	1.23375e+14	1.60728e+15	2.09391e+16	2.72788e+17	3.55378e+18	4.62974e+19	6.03146e+20	7.85758e+21	1.02366e+23	1.33358e+24	1.73735e+25	2.26335e+26	2.45153e+26	8000000000
			166.135	176.25	11528.6	153224	2.03648e+06	2.70665e+07	3.59736e+08	4.78118e+09	6.35459e+10	8.44577e+11	1.12251e+13	1.49191e+14	1.98287e+15	2.6354e+16	3.50266e+17	4.65533e+18	6.18732e+19	8.22345e+20	1.09296e+22	1.45264e+23	1.93068e+24	2.56603e+25	3.41046e+26	3.68794e+26	8000000000
			169.491	176.5	11644.5	157891	2.14089e+06	2.9029e+07	3.93614e+08	5.33713e+09	7.23678e+10	9.81258e+11	1.33052e+13	1.80409e+14	2.44623e+15	3.31692e+16	4.49751e+17	6.09832e+18	8.2689e+19	1.12121e+21	1.52028e+22	2.06139e+23	2.79511e+24	3.78998e+25	5.13895e+26	5.54812e+26	8000000000
			172.915	176.75	11761.5	162699	2.25066e+06	3.11339e+07	4.30682e+08	5.95772e+09	8.24146e+10	1.14006e+12	1.57707e+13	2.1816e+14	3017856524881984	4.17467e+16	5.77492e+17	7.98858e+18	1.10508e+20	1.52868e+21	2.11466e+22	2.92526e+23	4.04658e+24	5.59772e+25	7.74346e+26	8.34685e+26	8000000000
			176.409	177	11879.7	167654	2.36605e+06	3.33913e+07	4.71241e+08	6.65048e+09	9.3856e+10	1.32456e+12	1.86931e+13	2.6381e+14	3723063915775316	5.25424e+16	7.41514e+17	1.04648e+19	1.47686e+20	2.08424e+21	2.94143e+22	4.15114e+23	5.85837e+24	8.26773e+25	1.1668e+27	1.25578e+27	8000000000
			179.972	177.25	11999.1	172760	2.48736e+06	3.58125e+07	5.1562e+08	7.42378e+09	1.06886e+11	1.53892e+12	2.2157e+13	3.19012e+14	4593062913155461	6.61299e+16	9.52124e+17	1.37085e+19	1.97371e+20	2.84171e+21	4.09143e+22	5.89075e+23	8.48137e+24	1.22113e+26	1.75815e+27	1.88938e+27	8000000000
			183.608	177.5	12119.7	178021	2.61489e+06	3.84092e+07	5.64178e+08	8.287e+09	1.21725e+11	1.78797e+12	2.62628e+13	3.85765e+14	5666361723258144	8.32311e+16	1.22255e+18	1.79576e+19	2.63773e+20	3.87446e+21	5.69105e+22	8.35937e+23	1.22788e+25	1.80358e+26	2.64922e+27	2.84275e+27	8000000000
			187.317	177.75	12241.5	183443	2.74896e+06	4.11941e+07	6.17309e+08	9.2506e+09	1.38624e+11	2.07733e+12	3.11295e+13	4.66486e+14	6990467080127129	1.04755e+17	1.56979e+18	2.35238e+19	3.52513e+20	5.28254e+21	7.91607e+22	1.18625e+24	1.77764e+25	2.66386e+26	3.99189e+27	4.27732e+27	8000000000
			191.101	178	12364.5	189030	2.8899e+06	4.41811e+07	6.75444e+08	1.03262e+10	1.57869e+11	2.41351e+12	3.68979e+13	5.64099e+14	8623987005157210	1.31844e+17	2.01565e+18	3.08154e+19	4.71108e+20	7.20234e+21	1.1011e+23	1.68337e+24	2.57355e+25	3.93447e+26	6.01505e+27	6.43604e+27	8000000000
			194.962	178.25	12488.8	194786	3.03807e+06	4.73845e+07	7.39053e+08	1.1527e+10	1.79785e+11	2.8041e+12	4.37353e+13	682135979887071	1.06392e+16	1.65939e+17	2.58814e+18	4.03671e+19	6.29602e+20	9.81986e+21	1.5316e+23	2.38882e+24	3.72582e+25	5.81114e+26	9.06359e+27	9.68452e+27	8000000000
			198.9	178.5	12614.3	200719	3.19383e+06	5.08203e+07	8.08653e+08	1.28673e+10	2.04744e+11	3.2579e+12	5.18396e+13	8.24873e+14	1.31254e+16	2.08851e+17	3.32324e+18	5.28794e+19	8.41418e+20	1.33886e+22	2.1304e+23	3.3899e+24	5.394e+25	8.58294e+26	1.36572e+28	1.4573e+28	8000000000
			202.918	178.75	12741.1	206831	3.35759e+06	5.45052e+07	8.84808e+08	1.43635e+10	2.33169e+11	3.78513e+12	6.14458e+13	997477156975990	1.61925e+16	2.6286e+17	4.26713e+18	6.92702e+19	1.12449e+21	1.82544e+22	2.96332e+23	4.81049e+24	7.80909e+25	1.26768e+27	2.05789e+28	2.19298e+28	8000000000
			207.017	179	12869.1	213130	3.52973e+06	5.84573e+07	9.68134e+08	1.60336e+10	2.65539e+11	4.3977e+12	7.2832e+13	1206198983162863	1.99763e+16	3.30836e+17	5.4791e+18	9.07415e+19	1.5028e+21	2.48885e+22	4.12189e+23	6.82642e+24	1.13055e+26	1.87235e+27	3.10087e+28	3.30013e+28	8000000000
			211.199	179.25	12998.4	219621	3.71071e+06	6.26959e+07	1.05931e+09	1.7898e+10	3.02404e+11	5.1094e+12	8.63281e+13	1.4586e+15	2.46444e+16	4.1639e+17	7.0353e+18	1.18868e+20	2.00839e+21	3.39337e+22	5.73341e+23	9.68715e+24	1.63674e+26	2.76542e+27	4.67244e+28	4.96638e+28	8000000000
			215.466	179.5	13129.1	226310	3.90096e+06	6.72419e+07	1.15907e+09	1.99791e+10	3.44386e+11	5.93627e+12	1.02325e+14	1.76381e+15	3.04032e+16	5.24068e+17	9.03351e+18	1.55713e+20	2.68407e+21	4.6266e+22	7.975e+23	1.37467e+25	2.36956e+26	4.08447e+27	7.04052e+28	7.47412e+28	8000000000
			219.819	179.75	13261	233202	4.10097e+06	7.21175e+07	1.26822e+09	2.23023e+10	3.92197e+11	6.89697e+12	1.21287e+14	2.13288e+15	3.75078e+16	6.59593e+17	1.15993e+19	2.03979e+20	3.58706e+21	6.30802e+22	1.1093e+24	1.95075e+25	3.43049e+26	6.03269e+27	1.06088e+29	1.12484e+29	8000000000
			224.259	180	13394.3	240304	4.31123e+06	7.73466e+07	1.38765e+09	2.48956e+10	4.46645e+11	8.01313e+12	1.43762e+14	2.57919e+15	4.62725e+16	8.30163e+17	1.48937e+19	2.67205e+20	4.79385e+21	8.60052e+22	1.543e+24	2.76825e+25	4.96644e+26	8.91017e+27	1.59855e+29	1.69291e+29	8000000000
			228.79	180.25	13528.9	247622	4.53227e+06	8.29549e+07	1.51834e+09	2.77904e+10	5.08652e+11	9.30993e+12	1.70401e+14	3.11888e+15	5.70854e+16	1.04484e+18	1.91239e+19	3.50029e+20	6.40663e+21	1.17262e+23	2.14626e+24	3.92833e+25	7.1901e+26	1.31602e+28	2.40872e+29	2.54793e+29	8000000000
			233.411	180.5	13664.9	255163	4.76464e+06	8.89698e+07	1.66132e+09	3.10218e+10	5.79267e+11	1.08166e+13	2.01977e+14	3771507140306504	7.0425e+16	1.31504e+18	2.45556e+19	4.58525e+20	8.562e+21	1.59878e+23	2.98538e+24	5.57457e+25	1.04094e+27	1.94373e+28	3.62951e+29	3.83488e+29	8000000000
			238.127	180.75	13802.2	262934	5.00893e+06	9.54208e+07	1.81778e+09	3.46289e+10	6.59686e+11	1.25671e+13	2.39405e+14	4560693927244022	8.68818e+16	1.65511e+18	3.15301e+19	6.00652e+20	1.14425e+22	2.17981e+23	4.15257e+24	7.9107e+25	1.507e+27	2.87085e+28	5.46901e+29	5.772e+29	8000000000
			242.937	181	13940.9	270942	5.26574e+06	1.0234e+08	1.98897e+09	3.86555e+10	7.51269e+11	1.46009e+13	2.83768e+14	5515017812481659	1.07184e+17	2.08312e+18	4.04854e+19	7.86833e+20	1.52921e+22	2.97201e+23	5.77609e+24	1.12258e+26	2.18173e+27	4.24019e+28	8.2408e+29	8.68782e+29	8000000000
			247.845	181.25	14081	279193	5.53573e+06	1.0976e+08	2.17628e+09	4.31503e+10	8.55566e+11	1.69638e+13	3.36351e+14	6669033682343242	1.32231e+17	2.62182e+18	5.19843e+19	1.03072e+21	2.04367e+22	4.05211e+23	8.03436e+24	1.59302e+26	3.15857e+27	6.26269e+28	1.24174e+30	1.30769e+30	8000000000
			252.852	181.5	14222.6	287696	5.81955e+06	1.17719e+08	2.38123e+09	4.81677e+10	9.74343e+11	1.97091e+13	3.98679e+14	8064527021982463	1.6313e+17	3.29982e+18	6.67492e+19	1.35021e+21	2.73122e+22	5.52475e+23	1.11755e+25	2.2606e+26	4.57278e+27	9.24987e+28	1.87107e+30	1.96838e+30	8000000000
			257.96	181.75	14365.5	296457	6.11792e+06	1.26254e+08	2.60548e+09	5.37686e+10	1.10961e+12	2.28988e+13	4.72556e+14	9752026915792322	2.0125e+17	4.15315e+18	8.57076e+19	1.76873e+21	3.65008e+22	7.53259e+23	1.55448e+25	3.20795e+26	6.62017e+27	1.36619e+29	2.81937e+30	2.96295e+30	8000000000
			263.171	182	14509.9	305486	6.4316e+06	1.35409e+08	2.85085e+09	6.00207e+10	1.26366e+12	2.66046e+13	5.60123e+14	1.17926e+16	2.48278e+17	5.22716e+18	1.10051e+20	2.31697e+21	4.87807e+22	1.02701e+24	2.16224e+25	4.5523e+26	9.58425e+27	2.01783e+29	4.24828e+30	4.46012e+30	8000000000
			268.487	182.25	14655.7	314789	6.76135e+06	1.45227e+08	3.11932e+09	6.69998e+10	1.43909e+12	3.09101e+13	6.63917e+14	1.42602e+16	3.06295e+17	6.5789e+18	1.41308e+20	3.03515e+21	6.51919e+22	1.40025e+24	3.0076e+25	6.46002e+26	1.38754e+28	2.9803e+29	6.40138e+30	6.71396e+30	8000000000
			273.911	182.5	14803	324376	7.10801e+06	1.55757e+08	3.41308e+09	7.47904e+10	1.63887e+12	3.59124e+13	7.86944e+14	1.72442e+16	3.7787e+17	8.28021e+18	1.81443e+20	3.97594e+21	8.71242e+22	1.90914e+24	4.18348e+25	9.1672e+26	2.0088e+28	4.40185e+29	9.64572e+30	1.01069e+31	8000000000
			279.444	182.75	14951.8	334255	7.47245e+06	1.67051e+08	3.73451e+09	8.34869e+10	1.86639e+12	4.17243e+13	9.32768e+14	2.08525e+16	4.6617e+17	1.04215e+19	2.32978e+20	5.20834e+21	1.16435e+23	2.60297e+24	5.81909e+25	1.30089e+27	2.90821e+28	6.50145e+29	1.45343e+31	1.52149e+31	8000000000
			285.089	183	15102	344434	7.85557e+06	1.79163e+08	4.0862e+09	9.31946e+10	2.1255e+12	4.84767e+13	1.10561e+15	2.52159e+16	5.75103e+17	1.31165e+19	2.99149e+20	6.82274e+21	1.55607e+23	3.54896e+24	8.09416e+25	1.84605e+27	4.21031e+28	9.60252e+29	2.19006e+31	2.29049e+31	8000000000
			290.849	183.25	15253.8	354924	8.25833e+06	1.92154e+08	4.47102e+09	1.04031e+11	2.42058e+12	5.63219e+13	1.31049e+15	3.04923e+16	7.09492e+17	1.65084e+19	3.84115e+20	8.93755e+21	2.07958e+23	4.83874e+24	1.12587e+26	2.61967e+27	6.09541e+28	1.41827e+30	3.30002e+31	3.44822e+31	8000000000
			296.724	183.5	15407.1	365733	8.68175e+06	2.06087e+08	4.89207e+09	1.16128e+11	2.75663e+12	6.54367e+13	1.55333e+15	3.68729e+16	8.75285e+17	2.07775e+19	4.93214e+20	1.17079e+22	2.77921e+23	6.59726e+24	1.56605e+26	3.71749e+27	8.82454e+28	2.09476e+30	4.97253e+31	5.19122e+31	8000000000
			302.718	183.75	15562	376871	9.12687e+06	2.2103e+08	5.35278e+09	1.29631e+11	3.13933e+12	7.60266e+13	1.84117e+15	4.45885e+16	1.07982e+18	2.61505e+19	6.33299e+20	1.53369e+22	3.71421e+23	8.99487e+24	2.17833e+26	5.27536e+27	1.27756e+29	3.09393e+30	7.4927e+31	7.81542e+31	8000000000
			308.834	184	15718.4	388349	9.59481e+06	2.37056e+08	5.85687e+09	1.44704e+11	3.57516e+12	8.83303e+13	2.18235e+15	5.39186e+16	1.33215e+18	3.2913e+19	8.13172e+20	2.00908e+22	4.96377e+23	1.22638e+25	3.02999e+26	7.4861e+27	1.84957e+29	4.56967e+30	1.12901e+32	1.17664e+32	8000000000
			315.073	184.25	15876.3	400176	1.00868e+07	2.54245e+08	6.40844e+09	1.6153e+11	4.07149e+12	1.02625e+14	2586748817717384	6.52011e+16	1.64345e+18	4.14244e+19	1.04413e+21	2.63182e+22	6.63372e+23	1.67208e+25	4.21462e+26	1.06233e+28	2.67768e+29	6.74931e+30	1.70122e+32	1.7715e+32	8000000000
			321.437	184.5	16035.9	412363	1.06039e+07	2.72679e+08	7.01195e+09	1.80312e+11	4.63673e+12	1.19233e+14	3.06609e+15	7.88444e+16	2.02748e+18	5.21367e+19	1.34069e+21	3.4476e+22	8.86549e+23	2.27976e+25	5.8624e+26	1.50752e+28	3.87657e+29	9.96861e+30	2.56343e+32	2.66715e+32	8000000000
			327.931	184.75	16197.1	424921	1.11476e+07	2.92451e+08	7.6723e+09	2.01279e+11	5.28044e+12	1.38529e+14	3634246971124846	9.53425e+16	2.50126e+18	6.56193e+19	1.72149e+21	4.51623e+22	1.18481e+24	3.10828e+25	8.15441e+26	2.13927e+28	5.61225e+29	1.47234e+31	3.86262e+32	4.01569e+32	8000000000
			334.556	185	16359.8	437862	1.17191e+07	3.13656e+08	8.39483e+09	2.24683e+11	6.01351e+12	1.60948e+14	4.30769e+15	1.15293e+17	3.08575e+18	8.25884e+19	2.21043e+21	5.9161e+22	1.58341e+24	4.23791e+25	1.13425e+27	3.03576e+28	8.12505e+29	2.17463e+31	5.82026e+32	6.04617e+32	8000000000
			341.314	185.25	16524.3	451197	1.232e+07	3.36399e+08	9.18541e+09	2.50809e+11	6.84836e+12	1.86995e+14	5105927136108462	1.39418e+17	3.80682e+18	1.03946e+20	2.83825e+21	7.74988e+22	2.11611e+24	5.77807e+25	1.57771e+27	4.30796e+28	1.17629e+30	3.21188e+31	8.77008e+32	9.10347e+32	8000000000
			348.209	185.5	16690.3	464938	1.29516e+07	3.6079e+08	1.00504e+10	2.79972e+11	7.79911e+12	2.17257e+14	6052080556029013	1.68591e+17	4.69639e+18	1.30826e+20	3.64439e+21	1.01521e+23	2.82803e+24	7.87797e+25	2.19454e+27	6.11328e+28	1.70296e+30	4.74389e+31	1.32149e+33	1.3707e+33	8000000000
			355.243	185.75	16858.1	479097	1.36157e+07	3.86951e+08	1.09969e+10	3.12527e+11	8.88184e+12	2.52417e+14	7173560851576056	2.03869e+17	5.79384e+18	1.64658e+20	4.67949e+21	1.32988e+23	3.77946e+24	1.0741e+26	3.05254e+27	8.67516e+28	2.46543e+30	7.00663e+31	1.99125e+33	2.06387e+33	8000000000
			362.42	186	17027.5	493688	1.43138e+07	4.15008e+08	1.20326e+10	3.48867e+11	1.01149e+13	2.93267e+14	8502856952565884	2.46528e+17	7.14773e+18	2.07238e+20	6.00858e+21	1.7421e+23	5.05098e+24	1.46446e+26	4.24599e+27	1.23106e+29	3.56929e+30	1.03487e+32	3.00045e+33	3.10763e+33	8000000000
			369.741	186.25	17198.6	508723	1.50477e+07	4.45099e+08	1.31657e+10	3.89432e+11	1.15191e+13	340727608409603	1.00785e+16	2.98114e+17	8.818e+18	2.6083e+20	7.71517e+21	2.28209e+23	6.75026e+24	1.99668e+26	5.90604e+27	1.74696e+29	5.16739e+30	1.52848e+32	4.52113e+33	4.67932e+33	8000000000
			377.21	186.5	17371.5	524216	1.58192e+07	4.77373e+08	1.44056e+10	4.34715e+11	1.31183e+13	3.95869e+14	1.19461e+16	3.60494e+17	1.08786e+19	3.28281e+20	9.90648e+21	2.98946e+23	9.02124e+24	2.72232e+26	8.21511e+27	2.47906e+29	7.48101e+30	2.25753e+32	6.81251e+33	7.046e+33	8000000000
			384.83	186.75	17546.1	540181	1.66302e+07	5.11986e+08	1.57622e+10	4.85263e+11	1.49395e+13	4.59934e+14	1.41597e+16	4.35928e+17	1.34207e+19	4.13174e+20	1.27202e+22	3.91609e+23	1.20562e+25	3.71168e+26	1.1427e+28	3.51795e+29	1.08305e+31	3.33433e+32	1.02652e+34	1.06098e+34	8000000000
			392.605	187	17722.4	556632	1.74829e+07	5.49109e+08	1.72466e+10	5.41688e+11	1.70135e+13	5.34367e+14	1.67836e+16	5.27146e+17	1.65568e+19	5.20021e+20	1.6333e+22	5.12993e+23	1.61123e+25	5.0606e+26	1.58945e+28	4.99221e+29	1.56797e+31	4.92474e+32	1.54678e+34	1.59765e+34	8000000000
			400.536	187.25	17900.5	573584	1.83793e+07	5.88924e+08	1.88708e+10	6.04675e+11	1.93755e+13	6.20846e+14	1.98937e+16	6.37451e+17	2.04257e+19	6.54499e+20	2.0972e+22	6.72003e+23	2.15329e+25	6.89976e+26	2.21088e+28	7.08429e+29	2.27001e+31	7.27375e+32	2.33072e+34	2.4058e+34	8000000000
			408.627	187.5	18080.4	591052	1.93216e+07	6.31626e+08	2.0648e+10	6.74985e+11	2.20654e+13	7.21321e+14	2.35801e+16	7.70837e+17	2.51988e+19	8.23752e+20	2.69286e+22	8.803e+23	2.87772e+25	9.4073e+26	3.07526e+28	1.00531e+30	3.28637e+31	1.07432e+33	3.51197e+34	3.62279e+34	8000000000
			416.882	187.75	18262.1	609052	2.03122e+07	6.77424e+08	2.25925e+10	7.53471e+11	2.51287e+13	8.38055e+14	2.79496e+16	9.32134e+17	3.10872e+19	1.03677e+21	3.4577e+22	1.15316e+24	3.84586e+25	1.28262e+27	4.27759e+28	1.4266e+30	4.75779e+31	1.58675e+33	5.2919e+34	5.45548e+34	8000000000
			425.303	188	18445.7	627601	2.13537e+07	7.26543e+08	2.47201e+10	8.41083e+11	2.86172e+13	973680932156177	3.31288e+16	1.12718e+18	3.83516e+19	1.30488e+21	4.43978e+22	1.5106e+24	5.13971e+25	1.74875e+27	5.94999e+28	2.02444e+30	6.88802e+31	2.3436e+33	7.97392e+34	8.21538e+34	8000000000
			433.895	188.25	18631.1	646714	2.24485e+07	7.79223e+08	2.70481e+10	9.38883e+11	3.25901e+13	1131255894556137	3.92677e+16	1.36305e+18	4.73135e+19	1.64233e+21	5.70079e+22	1.97883e+24	6.86885e+25	2.38429e+27	8.27625e+28	2.87282e+30	9.97202e+31	3.46145e+33	1.20153e+35	1.23717e+35	8000000000
			442.66	188.5	18818.3	666409	2.35994e+07	8.35723e+08	2.95953e+10	1.04805e+12	3.71146e+13	1.31433e+15	4.65442e+16	1.64826e+18	5.83696e+19	2.06703e+21	7.31995e+22	2.5922e+24	9.17973e+25	3.2508e+27	1.1512e+29	4.07673e+30	1.44368e+32	5.1125e+33	1.81048e+35	1.86309e+35	8000000000
			451.603	188.75	19007.4	686705	2.48094e+07	8.9632e+08	3.23824e+10	1.16992e+12	4.22671e+13	1.52704e+15	5.51691e+16	1.99316e+18	7.20094e+19	2.60157e+21	9.39901e+22	3.39569e+24	1.2268e+26	4.43222e+27	1.60128e+29	5.78515e+30	2.09007e+32	7.55106e+33	2.72806e+35	2.80572e+35	8000000000
			460.726	189	19198.5	707618	2.60814e+07	9.6131e+08	3.5432e+10	1.30596e+12	4.8135e+13	1.77416e+15	6.53922e+16	2.41023e+18	8.88364e+19	3.27434e+21	1.20686e+23	4.44824e+24	1.63953e+26	6.04301e+27	2.22733e+29	8.20952e+30	3.02587e+32	1.11528e+34	4.11069e+35	4.22533e+35	8000000000
			470.033	189.25	19391.4	729168	2.74186e+07	1.03101e+09	3.87688e+10	1.45781e+12	5.48175e+13	2061282953114550	7.75097e+16	2.91457e+18	1.09595e+20	4.12108e+21	1.54963e+23	5.82704e+24	2.19112e+26	8.23919e+27	3.09815e+29	1.16499e+31	4.38066e+32	1.64724e+34	6.19407e+35	6.36329e+35	8000000000
			479.528	189.5	19586.3	751374	2.88244e+07	1.10577e+09	4.24198e+10	1.62732e+12	6.24277e+13	2.39487e+15	9.18726e+16	3.52444e+18	1.35206e+20	5.18679e+21	1.98977e+23	7.63321e+24	2.92827e+26	1.12335e+28	4.30943e+29	1.6532e+31	6.34203e+32	2.43295e+34	9.33333e+35	9.58314e+35	8000000000
			489.215	189.75	19783.1	774257	3.03023e+07	1.18595e+09	4.64147e+10	1.81654e+12	7.10945e+13	2.78244e+15	1.08897e+17	4.26193e+18	1.668e+20	6.5281e+21	2.55492e+23	9.99923e+24	3.91342e+26	1.53161e+28	5.99428e+29	2.346e+31	9.18158e+32	3.59342e+34	1.40636e+36	1.44324e+36	8000000000
			499.098	190	19982	797837	3.18559e+07	1.27194e+09	5.07858e+10	2.02777e+12	8.09644e+13	3.23274e+15	1.29076e+17	5.15374e+18	2.05778e+20	8.21626e+21	3.28058e+23	1.30986e+25	5.23001e+26	2.08823e+28	8.33785e+29	3.32913e+31	1.32925e+33	5.30741e+34	2.11913e+36	2.17357e+36	8000000000
			509.181	190.25	20182.8	822135	3.34892e+07	1.36416e+09	5.55685e+10	2.26355e+12	9.22046e+13	3755902959355851	1.52995e+17	6.23215e+18	2.53863e+20	1.0341e+22	4.21234e+23	1.71588e+25	6.98953e+26	2.84715e+28	1.15977e+30	4.72426e+31	1.9244e+33	7.83894e+34	3.19315e+36	3.27351e+36	8000000000
			519.467	190.5	20385.6	847172	3.52062e+07	1.46308e+09	6.08016e+10	2.52675e+12	1.05005e+14	4363736819031287	1.81345e+17	7.53623e+18	3.13186e+20	1.30152e+22	5.40876e+23	2.24774e+25	9.341e+26	3.88187e+28	1.6132e+30	6.70404e+31	2.78602e+33	1.1578e+35	4.81149e+36	4.93013e+36	8000000000
			529.961	190.75	20590.5	872973	3.70113e+07	1.56916e+09	6.65276e+10	2.82056e+12	1.19583e+14	5069939031706152	2.14949e+17	9.11318e+18	3.8637e+20	1.63809e+22	6.94498e+23	2.94445e+25	1.24836e+27	5.29264e+28	2.24391e+30	9.51349e+31	4.03342e+33	1.71004e+35	7.25005e+36	7.42518e+36	8000000000
			540.667	191	20797.4	899559	3.89089e+07	1.68294e+09	7.27928e+10	3.14853e+12	1.36184e+14	5890428968158439	2.54781e+17	1.10201e+19	4.76657e+20	2.0617e+22	8.91754e+23	3.85713e+25	1.66834e+27	7.21612e+28	3.12121e+30	1.35003e+32	5.83932e+33	2.5257e+35	1.09245e+37	1.1183e+37	8000000000
			551.589	191.25	21006.5	926954	4.09038e+07	1.80497e+09	7.9648e+10	3.51463e+12	1.55091e+14	6843702298877820	3.01993e+17	1.33261e+19	5.88041e+20	2.59485e+22	1.14503e+24	5.05271e+25	2.22961e+27	9.83864e+28	4.34151e+30	1.91578e+32	8.45379e+33	3.73041e+35	1.64612e+37	1.68429e+37	8000000000
			562.732	191.5	21217.6	955184	4.3001e+07	1.93584e+09	8.71488e+10	3.92331e+12	1.76622e+14	7951247927634066	3.57954e+17	1.61145e+19	7.25453e+20	3.26588e+22	1.47025e+24	6.61886e+25	2.97972e+27	1.34142e+29	6.0389e+30	2.71862e+32	1.22388e+34	5.50975e+35	2.48041e+37	2.53676e+37	8000000000
			574.1	191.75	21430.8	984274	4.52057e+07	2.07621e+09	9.53559e+10	4.3795e+12	2.01142e+14	9238032399180822	4.24284e+17	1.94865e+19	8.94976e+20	4.11044e+22	1.88784e+24	8.67048e+25	3.98217e+27	1.82893e+29	8.39991e+30	3.85791e+32	1.77186e+34	8.13779e+35	3.73752e+37	3.82071e+37	8000000000
			585.697	192	21646.2	1.01425e+06	4.75234e+07	2.22675e+09	1.04336e+11	4.88874e+12	2.29066e+14	1.07331e+16	5.02906e+17	2.35641e+19	1.10411e+21	5.1734e+22	2.42404e+24	1.1358e+26	5.32189e+27	2.49361e+29	1.1684e+31	5.47463e+32	2.56518e+34	1.20194e+36	5.63177e+37	5.75458e+37	8000000000
			597.529	192.25	21863.7	1.04514e+06	4.996e+07	2.38821e+09	1.14162e+11	5.4572e+12	2.60867e+14	1.247e+16	5.96097e+17	2.84948e+19	1.36212e+21	6.51124e+22	3.11253e+24	1.48786e+26	7.11232e+27	3.39985e+29	1.62521e+31	7.76888e+32	3.7137e+34	1.77524e+36	8.48605e+37	8.66736e+37	8000000000
			609.6	192.5	22083.5	1.07697e+06	5.25215e+07	2.56137e+09	1.24913e+11	6.09175e+12	2.97083e+14	1.44881e+16	7.06557e+17	3.44574e+19	1.68042e+21	8.19505e+22	3.99656e+24	1.94904e+26	9.5051e+27	4.63545e+29	2.26061e+31	1.10246e+33	5.37646e+34	2.62199e+36	1.27869e+38	1.30546e+38	8000000000
			621.915	192.75	22305.4	1.10977e+06	5.52144e+07	2.74709e+09	1.36676e+11	6.80009e+12	3.38326e+14	1.68328e+16	8.37485e+17	4.16675e+19	2.07309e+21	1.03143e+23	5.13169e+24	2.55318e+26	1.27029e+28	6.32008e+29	3.14444e+31	1.56446e+33	7.78369e+34	3.87263e+36	1.92676e+38	1.96628e+38	8000000000
			634.478	193	22529.6	1.14356e+06	5.80453e+07	2.94628e+09	1.49548e+11	7.59079e+12	3.85295e+14	1.95569e+16	9.92675e+17	5.03865e+19	2.55753e+21	1.29816e+23	6.58922e+24	3.34457e+26	1.69765e+28	8.61696e+29	4.37382e+31	2.22007e+33	1.12687e+35	5.7198e+36	2.90327e+38	2.96162e+38	8000000000
			647.296	193.25	22756	1.17839e+06	6.10213e+07	3.15991e+09	1.63631e+11	8.47343e+12	4.38785e+14	2.27219e+16	1.17662e+18	6.09298e+19	3.15517e+21	1.63386e+23	8.46073e+24	4.38127e+26	2.26878e+28	1.17486e+30	6.08384e+31	3.15044e+33	1.63141e+35	8.44804e+36	4.3747e+38	4.46085e+38	8000000000
			660.372	193.5	22984.7	1.21428e+06	6.41499e+07	3.38903e+09	1.79041e+11	9.45871e+12	4.99701e+14	2.63991e+16	1.39466e+18	7.36793e+19	3.89246e+21	2.05638e+23	1.08638e+25	5.73931e+26	3.03206e+28	1.60183e+30	8.46243e+31	4.47068e+33	2.36185e+35	1.24776e+37	6.59188e+38	6.71906e+38	8000000000
			673.712	193.75	23215.7	1.25126e+06	6.7439e+07	3.63476e+09	1.95902e+11	1.05585e+13	5.69074e+14	3.06714e+16	1.65309e+18	8.90967e+19	4.80204e+21	2.58816e+23	1.39494e+25	7.51829e+26	4.05213e+28	2.18398e+30	1.1771e+32	6.3442e+33	3.41933e+35	1.84292e+37	9.93276e+38	1.01205e+39	8000000000
			687.322	194	23449	1.28936e+06	7.08967e+07	3.89831e+09	2.14351e+11	1.17863e+13	6.48077e+14	3.5635e+16	1.95942e+18	1.0774e+20	5.92418e+21	3.25745e+23	1.79114e+25	9.8487e+26	5.41538e+28	2.97769e+30	1.63731e+32	9.00285e+33	4.95029e+35	2.72195e+37	1.49669e+39	1.52441e+39	8000000000
			701.207	194.25	23684.7	1.32863e+06	7.45316e+07	4.18097e+09	2.34538e+11	1.31568e+13	7.38049e+14	4.1402e+16	2.32251e+18	1.30285e+20	7.30853e+21	4.09983e+23	2.29986e+25	1.29014e+27	7.23727e+28	4.05986e+30	2.27744e+32	1.27757e+34	7.1667e+35	4.02027e+37	2.25523e+39	2.29617e+39	8000000000
			715.372	194.5	23922.7	1.36909e+06	7.83529e+07	4.48412e+09	2.56625e+11	1.46866e+13	8.40511e+14	4.81023e+16	2.75288e+18	1.57547e+20	9.01637e+21	5.16005e+23	2.95308e+25	1.69004e+27	9.67208e+28	5.53531e+30	3.16785e+32	1.81295e+34	1.03755e+36	5.93786e+37	3.39823e+39	3.45866e+39	8000000000
			729.824	194.75	24163.2	1.41079e+06	8.23702e+07	4.80926e+09	2.80793e+11	1.63943e+13	9.57198e+14	5.58869e+16	3.263e+18	1.90513e+20	1.11233e+22	6.49444e+23	3.79184e+25	2.2139e+27	1.2926e+29	7.54698e+30	4.40637e+32	2.5727e+34	1.50209e+36	8.77011e+37	5.12051e+39	5.20974e+39	8000000000
			744.567	195	24406	1.45375e+06	8.65934e+07	5.15797e+09	3.07236e+11	1.83006e+13	1.09008e+15	6.49313e+16	3.86765e+18	2.30378e+20	1.37226e+22	8.1739e+23	4.86881e+25	2.90013e+27	1.72747e+29	1.02897e+31	6.12912e+32	3.65084e+34	2.17463e+36	1.29533e+38	7.71567e+39	7.84742e+39	8000000000
			759.608	195.25	24651.3	1.49803e+06	9.10331e+07	5.53196e+09	3.3617e+11	2.04286e+13	1241418802279766	7.54394e+16	4.58435e+18	2.78585e+20	1.69292e+22	1.02877e+24	6.25168e+25	3.79906e+27	2.30864e+29	1.40293e+31	8.52542e+32	5.18078e+34	3.14829e+36	1.91318e+38	1.16261e+40	1.18206e+40	8000000000
			774.953	195.5	24899.1	1.54365e+06	9.57005e+07	5.93307e+09	3.67828e+11	2.2804e+13	1413762995269329	8.7648e+16	5.43385e+18	3.36879e+20	2.08852e+22	1.29481e+24	8.02732e+25	4.97664e+27	3.08533e+29	1.91279e+31	1.18586e+33	7.35188e+34	4.55789e+36	2.82572e+38	1.75184e+40	1.78056e+40	8000000000
			790.609	195.75	25149.3	1.59066e+06	1.00607e+08	6.36327e+09	4.02468e+11	2.54556e+13	1.61003e+15	1.01833e+17	6.44077e+18	4.0737e+20	2.57656e+22	1.62964e+24	1.03073e+26	6.51922e+27	4.12332e+29	2.60795e+31	1.64949e+33	1.04328e+35	6.59862e+36	4.17354e+38	2.63971e+40	2.68212e+40	8000000000
			806.58	196	25402	1.6391e+06	1.05765e+08	6.82466e+09	4.40371e+11	2.84155e+13	1.83355e+15	1.18312e+17	7.63428e+18	4.92612e+20	3.17865e+22	2.05107e+24	1.32348e+26	8.53994e+27	5.51052e+29	3.55574e+31	2.29439e+33	1.48049e+35	9.55305e+36	6.16424e+38	3.97756e+40	4.04017e+40	8000000000
			822.874	196.25	25657.3	1.68902e+06	1.11188e+08	7.3195e+09	4.81842e+11	3.17196e+13	2.0881e+15	1.3746e+17	9.04895e+18	5.95691e+20	3.92143e+22	2.58148e+24	1.69938e+26	1.1187e+28	7.36441e+29	4.84798e+31	3.19142e+33	2.10091e+35	1.38303e+37	9.10446e+38	5.99346e+40	6.08591e+40	8000000000
			839.497	196.5	25915.2	1.74046e+06	1.16889e+08	7.85023e+09	5.27219e+11	3.54079e+13	2.37799e+15	1.59705e+17	1.07258e+19	7.2034e+20	4.83778e+22	3.24905e+24	2.18205e+26	1.46546e+28	9.842e+29	6.60986e+31	4.43917e+33	2.98134e+35	2.00226e+37	1.34471e+39	9.03105e+40	9.16756e+40	8000000000
			856.456	196.75	26175.7	1.79346e+06	1.22882e+08	8.41943e+09	5.7687e+11	3.95251e+13	2708120989400830	1.85551e+17	1.27133e+19	8.71071e+20	5.96827e+22	4.08925e+24	2.80181e+26	1.9197e+28	1.31531e+30	9.01205e+31	6.17474e+33	4.23072e+35	2.89874e+37	1.98611e+39	1.36082e+41	1.38097e+41	8000000000
			873.758	197	26438.7	1.84808e+06	1.29182e+08	9.02991e+09	6.31196e+11	4.4121e+13	3.08409e+15	2.15579e+17	1.50691e+19	1.05334e+21	7.36292e+22	5.14673e+24	3.59759e+26	2.51474e+28	1.75782e+30	1.22873e+32	8.58887e+33	6.00367e+35	4.1966e+37	2.93345e+39	2.0505e+41	2.08026e+41	8000000000
			891.409	197.25	26704.4	1.90437e+06	1.35805e+08	9.68465e+09	6.90639e+11	4.92513e+13	3.51224e+15	2.50468e+17	1.78615e+19	1.27375e+21	9.08348e+22	6.47767e+24	4.6194e+26	3.29422e+28	2.3492e+30	1.67528e+32	1.19468e+34	8.51962e+35	6.07557e+37	4.33265e+39	3.08973e+41	3.13367e+41	8000000000
			909.416	197.5	26972.8	1.96236e+06	1.42768e+08	1.03869e+10	7.55679e+11	5.49782e+13	3.99984e+15	2.91002e+17	2.11713e+19	1.54029e+21	1.12061e+23	8.1528e+24	5.93143e+26	4.31531e+28	3.13953e+30	2.28411e+32	1.66177e+34	1.20899e+36	8.79581e+37	6.39925e+39	4.65566e+41	4.72055e+41	8000000000
			927.788	197.75	27243.9	2.02212e+06	1.50088e+08	1.114e+10	8.26845e+11	6.13709e+13	4555134689586291	3.38096e+17	2.50945e+19	1.86259e+21	1.38247e+23	1.02611e+25	7.61611e+26	5.65291e+28	4.19576e+30	3.11422e+32	2.31147e+34	1.71564e+36	1.2734e+38	9.45156e+39	7.01524e+41	7.11104e+41	8000000000
			946.53	198	27517.7	2.08371e+06	1.57783e+08	1.19477e+10	9.04712e+11	6.8507e+13	5187516757403445	3.92811e+17	2.97446e+19	2.25234e+21	1.70552e+23	1.29146e+25	9.77928e+26	7.40511e+28	5.60733e+30	4.246e+32	3.21518e+34	2.43461e+36	1.84355e+38	1.39598e+40	1.05707e+42	1.07121e+42	8000000000
			965.652	198.25	27794.3	2.14717e+06	1.65873e+08	1.28141e+10	9.89913e+11	7.64729e+13	5907691414994462	4.56382e+17	3.52565e+19	2.72364e+21	2.10407e+23	1.62544e+25	1.25568e+27	9.70043e+28	7.49378e+30	5.78911e+32	4.47221e+34	3.45488e+36	2.66897e+38	2.06183e+40	1.59281e+42	1.6137e+42	8000000000
			985.159	198.5	28073.6	2.21256e+06	1.74378e+08	1.37432e+10	1.08314e+12	8.5365e+13	6727846766788100	5.3024e+17	4.17896e+19	3.29356e+21	2.59574e+23	2.04577e+25	1.61233e+27	1.27072e+29	1.00149e+31	7.89302e+32	6.2207e+34	4.9027e+36	3.86395e+38	3.04529e+40	2.40007e+42	2.43092e+42	8000000000
			1005.06	198.75	28355.7	2.27994e+06	1.83318e+08	1.47397e+10	1.18514e+12	9.52911e+13	7661862972177482	6.16051e+17	4.95335e+19	3.98273e+21	3.20231e+23	2.57481e+25	2.07027e+27	1.6646e+29	1.33842e+31	1.07615e+33	8.6528e+34	6.95727e+36	5.59398e+38	4.49783e+40	3.61647e+42	3.66202e+42	8000000000
			1025.36	199	28640.7	2.34937e+06	1.92717e+08	1.58084e+10	1.29675e+12	1.06371e+14	8725547150790241	7.15749e+17	5.87123e+19	4.81612e+21	3.95062e+23	3.24066e+25	2.65828e+27	2.18057e+29	1.7887e+31	1.46725e+33	1.20358e+35	9.87283e+36	8.0986e+38	6.64321e+40	5.44937e+42	5.51662e+42	8000000000
			1046.08	199.25	28928.6	2.42092e+06	2.02598e+08	1.69547e+10	1.41887e+12	1.1874e+14	9936900899279580	8.31582e+17	6.95919e+19	5.82389e+21	4.87379e+23	4.07869e+25	3.4133e+27	2.85646e+29	2.39047e+31	2.00049e+33	1.67414e+35	1.40102e+37	1.17246e+39	9.81189e+40	8.2112e+42	8.31051e+42	8000000000
			1067.21	199.5	29219.3	2.49465e+06	2.12985e+08	1.8184e+10	1.55249e+12	1.32547e+14	1.13164e+16	9.6616e+17	8.24877e+19	7.04253e+21	6.01269e+23	5.13344e+25	4.38277e+27	3.74187e+29	3.19469e+31	2.72752e+33	2.32867e+35	1.98814e+37	1.69741e+39	1.4492e+41	1.23728e+43	1.25194e+43	8000000000
			1088.77	199.75	29513	2.57062e+06	2.23905e+08	1.95025e+10	1.6987e+12	1.47959e+14	1.28875e+16	1.12252e+18	9.7773e+19	8.51618e+21	7.41772e+23	6.46095e+25	5.62759e+27	4.90171e+29	4.26947e+31	3.71877e+33	3.23911e+35	2.82131e+37	2.45741e+39	2.14044e+41	1.86435e+43	1.88601e+43	8000000000
			1110.76	200	29809.6	2.64891e+06	2.35385e+08	2.09166e+10	1.85867e+12	1.65164e+14	1.46766e+16	1.30418e+18	1.15891e+20	1.02982e+22	9.15108e+23	8.13175e+25	7.22596e+27	6.42107e+29	5.70583e+31	5.07027e+33	4.50549e+35	4.00363e+37	3.55767e+39	3.16139e+41	2.80924e+43	2.84122e+43	8000000000
			1133.2	200.25	30109.2	2.72958e+06	2.47454e+08	2.24332e+10	2.03371e+12	1.84368e+14	1.67141e+16	1.51524e+18	1.37366e+20	1.24531e+22	1.12895e+24	1.02346e+26	9.27832e+27	8.41137e+29	7.62543e+31	6.91293e+33	6.267e+35	5.68142e+37	5.15056e+39	4.66931e+41	4.23302e+43	4.28023e+43	8000000000
			1156.09	200.5	30411.8	2.81271e+06	2.60141e+08	2.40598e+10	2.22523e+12	2.05806e+14	1.90345e+16	1.76046e+18	1.62821e+20	1.50589e+22	1.39276e+24	1.28813e+26	1.19136e+28	1.10186e+30	1.01908e+32	9.42526e+33	8.7172e+35	8.06232e+37	7.45665e+39	6.89647e+41	6.37838e+43	6.4481e+43	8000000000
			1179.45	200.75	30717.4	2.89837e+06	2.73479e+08	2.58043e+10	2.43479e+12	2.29737e+14	2.16771e+16	2.04536e+18	1.92992e+20	1.82099e+22	1.71822e+24	1.62124e+26	1.52974e+28	1.4434e+30	1.36193e+32	1.28506e+34	1.21253e+36	1.1441e+38	1.07952e+40	1.0186e+42	9.61106e+43	9.71401e+43	8000000000
			1203.28	201	31026.1	2.98664e+06	2.875e+08	2.76754e+10	2.66409e+12	2.56451e+14	2.46865e+16	2.37637e+18	2.28754e+20	2.20204e+22	2.11973e+24	2.04049e+26	1.96422e+28	1.8908e+30	1.82012e+32	1.75209e+34	1.6866e+36	1.62355e+38	1.56287e+40	1.50445e+42	1.44821e+44	1.46341e+44	8000000000
			1227.58	201.25	31337.9	3.0776e+06	3.02241e+08	2.96821e+10	2.91498e+12	2.8627e+14	2.81137e+16	2.76095e+18	2.71144e+20	2.66281e+22	2.61506e+24	2.56816e+26	2.52211e+28	2.47688e+30	2.43246e+32	2.38884e+34	2.346e+36	2.30393e+38	2.26261e+40	2.22204e+42	2.18219e+44	2.20464e+44	8000000000
			1252.38	201.5	31652.9	3.17132e+06	3.17737e+08	3.18342e+10	3.18949e+12	3.19557e+14	3.20166e+16	3.20777e+18	3.21388e+20	3.22001e+22	3.22614e+24	3.23229e+26	3.23845e+28	3.24463e+30	3.25081e+32	3.25701e+34	3.26321e+36	3.26943e+38	3.27567e+40	3.28191e+42	3.28817e+44	3.32132e+44	8000000000
			1277.68	201.75	31971	3.2679e+06	3.34028e+08	3.41425e+10	3.48986e+12	3.56715e+14	3.64614e+16	3.72689e+18	3.80943e+20	3.89379e+22	3.98002e+24	4.06816e+26	4.15826e+28	4.25034e+30	4.34447e+32	4.44068e+34	4.53903e+36	4.63955e+38	4.7423e+40	4.84732e+42	4.95467e+44	5.00362e+44	8000000000
			1303.49	202	32292.3	3.36743e+06	3.51153e+08	3.66181e+10	3.81852e+12	3.98193e+14	4.15233e+16	4.33003e+18	4.51533e+20	4.70856e+22	4.91007e+24	5.12019e+26	5.33931e+28	5.5678e+30	5.80607e+32	6.05454e+34	6.31364e+36	6.58383e+38	6.86559e+40	7.1594e+42	7.46578e+44	7.53807e+44	8000000000
			1329.83	202.25	32616.9	3.46998e+06	3.69158e+08	3.92732e+10	4.17812e+12	4.44494e+14	4.72879e+16	5.03078e+18	5.35205e+20	5.69383e+22	6.05744e+24	6.44427e+26	6.85581e+28	7.29362e+30	7.75939e+32	8.25491e+34	8.78208e+36	9.3429e+38	9.93955e+40	1.05743e+43	1.12496e+45	1.13563e+45	8000000000
			1356.69	202.5	32944.7	3.57566e+06	3.88085e+08	4.21208e+10	4.57159e+12	4.96179e+14	5.38529e+16	5.84493e+18	6.34381e+20	6.88526e+22	7.47293e+24	8.11076e+26	8.80303e+28	9.55438e+30	1.03699e+33	1.1255e+35	1.22156e+37	1.32582e+39	1.43898e+41	1.5618e+43	1.69511e+45	1.71087e+45	8000000000
			1384.1	202.75	33275.8	3.68455e+06	4.07982e+08	4.51749e+10	5.00212e+12	5.53873e+14	6.13292e+16	6.79084e+18	7.51934e+20	8.326e+22	9.21919e+24	1.02082e+27	1.13033e+29	1.25159e+31	1.38586e+33	1.53453e+35	1.69915e+37	1.88143e+39	2.08326e+41	2.30675e+43	2.55421e+45	2.57749e+45	8000000000
			1412.06	203	33610.2	3.79676e+06	4.289e+08	4.84505e+10	5.47319e+12	6.18277e+14	6.98434e+16	7.88983e+18	8.91271e+20	1.00682e+23	1.13735e+25	1.2848e+27	1.45137e+29	1.63954e+31	1.8521e+33	2.09222e+35	2.36346e+37	2.66988e+39	3.01601e+41	3.40703e+43	3.84874e+45	3.88311e+45	8000000000
			1440.58	203.25	33948	3.91239e+06	4.5089e+08	5.19636e+10	5.98862e+12	6.90169e+14	7.95396e+16	9.16667e+18	1.05643e+21	1.2175e+23	1.40313e+25	1.61705e+27	1.8636e+29	2.14774e+31	2.4752e+33	2.85258e+35	3.2875e+37	3.78873e+39	4.36639e+41	5.03212e+43	5.79934e+45	5.85011e+45	8000000000
			1469.68	203.5	34289.2	4.03154e+06	4.74008e+08	5.57313e+10	6.5526e+12	770420312995624	9.0582e+16	1.06502e+19	1.25219e+21	1.47226e+23	1.73101e+25	2.03523e+27	2.39291e+29	2.81346e+31	3.30792e+33	3.88928e+35	4.57281e+37	5.37647e+39	6.32137e+41	7.43234e+43	8.73856e+45	8.81352e+45	8000000000
			1499.37	203.75	34633.8	4.15432e+06	4.98311e+08	5.97723e+10	7.16969e+12	860003307674935	1.03157e+17	1.23737e+19	1.48423e+21	1.78033e+23	2.1355e+25	2.56153e+27	3.07256e+29	3.68553e+31	4.42079e+33	5.30274e+35	6.36063e+37	7.62958e+39	9.15167e+41	1.09774e+44	1.31674e+46	1.32781e+46	8000000000
			1529.66	204	34981.9	4.28084e+06	5.23859e+08	6.41063e+10	7.84489e+12	9.60003e+14	1.17479e+17	1.43762e+19	1.75926e+21	2.15286e+23	2.63452e+25	3.22395e+27	3.94524e+29	4.82792e+31	5.90807e+33	7.22989e+35	8.84744e+37	1.08269e+40	1.32492e+42	1.62134e+44	1.98409e+46	2.00044e+46	8000000000
			1560.56	204.25	35333.4	4.41121e+06	5.50718e+08	6.87545e+10	8.58367e+12	1.07163e+15	1.33788e+17	1.67028e+19	2.08526e+21	2.60335e+23	3.25015e+25	4.05766e+27	5.06579e+29	6.3244e+31	7.89571e+33	9.85741e+35	1.23065e+38	1.53641e+40	1.91813e+42	2.39469e+44	2.98966e+46	3.0138e+46	8000000000
			1592.09	204.5	35688.5	4.54555e+06	5.78954e+08	7.37398e+10	9.39203e+12	1.19624e+15	1.52361e+17	1.94059e+19	2.47167e+21	3.1481e+23	4.00964e+25	5.10697e+27	6.50461e+29	8.28474e+31	1.0552e+34	1.34398e+36	1.7118e+38	2.18027e+40	2.77695e+42	3.53692e+44	4.50487e+46	4.54052e+46	8000000000
			1624.25	204.75	36047.2	4.68398e+06	6.08638e+08	7.90865e+10	1.02765e+13	1.33533e+15	1.73514e+17	2.25464e+19	2.92968e+21	3.80683e+23	4.94661e+25	6.42763e+27	8.35208e+29	1.08527e+32	1.4102e+34	1.83242e+36	2.38105e+38	3.09395e+40	4.02028e+42	5.22396e+44	6.78802e+46	6.84067e+46	8000000000
			1657.06	205	36409.5	4.82663e+06	6.39843e+08	8.4821e+10	1.12443e+13	1490603387532201	1.97602e+17	2.61952e+19	3.47257e+21	4.60341e+23	6.10252e+25	8.08982e+27	1.07243e+30	1.42167e+32	1.88464e+34	2.49837e+36	3.31197e+38	4.39052e+40	5.8203e+42	7.71569e+44	1.02283e+47	1.03061e+47	8000000000
			1690.54	205.25	36775.4	4.97363e+06	6.72649e+08	9.09712e+10	1.23032e+13	1663927885681017	2.25035e+17	3.04344e+19	4.11605e+21	5.56668e+23	7.52855e+25	1.01818e+28	1.37703e+30	1.86233e+32	2.51868e+34	3.40634e+36	4.60684e+38	6.23044e+40	8.42625e+42	1.13959e+45	1.54122e+47	1.5527e+47	8000000000
			1724.69	205.5	37145	5.12509e+06	7.07136e+08	9.75673e+10	1.34619e+13	1.85741e+15	2.56276e+17	3.53598e+19	4.87877e+21	6.7315e+23	9.28781e+25	1.28149e+28	1.76814e+30	2.43959e+32	3.36603e+34	4.64429e+36	6.40797e+38	8.84142e+40	1.2199e+43	1.68316e+45	2.32234e+47	2.33929e+47	8000000000
			1759.53	205.75	37518.3	5.28118e+06	7.43392e+08	1.04642e+11	1.47296e+13	2.07338e+15	2.91855e+17	4.10822e+19	5.78283e+21	8.14006e+23	1.14582e+26	1.61288e+28	2.27033e+30	3.19578e+32	4.49846e+34	6.33214e+36	8.91329e+38	1.25466e+41	1.76609e+43	2.48599e+45	3.49934e+47	3.52438e+47	8000000000
			1795.08	206	37895.4	5.44201e+06	7.81506e+08	1.12229e+11	1.61168e+13	2314470706874748	3.32372e+17	4.77307e+19	6.85442e+21	9.84337e+23	1.41357e+26	2.02997e+28	2.91516e+30	4.18635e+32	6.01186e+34	8.6334e+36	1.23981e+39	1.78044e+41	2.55683e+43	3.67176e+45	5.27287e+47	5.30985e+47	8000000000
			1831.34	206.25	38276.3	5.60775e+06	8.21575e+08	1.20367e+11	1.76346e+13	2583592912615828	3.78515e+17	5.54552e+19	8.12458e+21	1.19031e+24	1.74389e+26	2.55492e+28	3.74314e+30	5.48397e+32	8.03442e+34	1.1771e+37	1.72454e+39	2.52657e+41	3.7016e+43	5.42312e+45	7.94526e+47	7.99986e+47	8000000000
			1868.34	206.5	38660.9	5.77853e+06	8.63698e+08	1.29094e+11	1.92953e+13	2.88401e+15	4.31064e+17	6.44297e+19	9.6301e+21	1.43938e+24	2.1514e+26	3.21562e+28	4.80629e+30	7.18381e+32	1.07374e+35	1.60489e+37	2.39877e+39	3.58537e+41	5.35894e+43	8.00984e+45	1.19721e+48	1.20527e+48	8000000000
			1906.08	206.75	39049.5	5.95451e+06	9.07981e+08	1.38455e+11	2.11124e+13	3.21936e+15	4.90907e+17	7.48566e+19	1.14146e+22	1.74057e+24	2.65413e+26	4.04719e+28	6.1714e+30	9.41054e+32	1.43498e+35	2.18814e+37	3.33662e+39	5.08789e+41	7.75833e+43	1.18304e+46	1.80397e+48	1.81588e+48	8000000000
			1944.58	207	39441.9	6.13585e+06	9.54534e+08	1.48494e+11	2.31007e+13	3593695469796797	5.59059e+17	8.6971e+19	1.35298e+22	2.10478e+24	3.27434e+26	5.09379e+28	7.92424e+30	1.23275e+33	1.91774e+35	2.98337e+37	4.64113e+39	7.22005e+41	1.1232e+44	1.74732e+46	2.71825e+48	2.73584e+48	8000000000
			1983.87	207.25	39838.3	6.32272e+06	1.00347e+09	1.59261e+11	2.52762e+13	4011563470372246	6.36673e+17	1.01046e+20	1.60369e+22	2.54521e+24	4.03949e+26	6.41104e+28	1.01749e+31	1.61485e+33	2.56293e+35	4.0676e+37	6.45566e+39	1.02457e+42	1.6261e+44	2.58076e+46	4.09591e+48	4.12189e+48	8000000000
			2023.94	207.5	40238.7	6.51527e+06	1.05492e+09	1.70808e+11	2.76565e+13	4.47802e+15	7.25061e+17	1.17399e+20	1.90086e+22	3.07779e+24	4.98343e+26	8.06894e+28	1.30649e+31	2.1154e+33	3.42516e+35	5.54587e+37	8.97962e+39	1.45394e+42	2.35415e+44	3.81174e+46	6.1718e+48	6.21015e+48	8000000000
			2064.83	207.75	40643.1	6.71369e+06	1.10901e+09	1.83193e+11	3.02611e+13	4998715955454060	8.2572e+17	1.36398e+20	2.2531e+22	3.72182e+24	6.14794e+26	1.01556e+29	1.67756e+31	2.7711e+33	4.57748e+35	7.56138e+37	1.24904e+40	2.06324e+42	3.40819e+44	5.62987e+46	9.29977e+48	9.35642e+48	8000000000
			2106.54	208	41051.6	6.91815e+06	1.16587e+09	1.96476e+11	3.31109e+13	5579957034970426	9.40353e+17	1.58471e+20	2.67062e+22	4.50061e+24	7.58458e+26	1.27818e+29	2.15403e+31	3.63005e+33	6.11748e+35	1.03094e+38	1.73737e+40	2.92788e+42	4.93416e+44	8.31521e+46	1.40131e+49	1.40967e+49	8000000000
			2149.1	208.25	41464.2	7.12884e+06	1.22565e+09	2.10723e+11	3.62291e+13	6228783708833970	1.0709e+18	1.84118e+20	3.16549e+22	5.44236e+24	9.35693e+26	1.60872e+29	2.76583e+31	4.75523e+33	8.17556e+35	1.40561e+38	2.41663e+40	4.15485e+42	7.14335e+44	1.22814e+47	2.11151e+49	2.12387e+49	8000000000
			2192.51	208.5	41880.9	7.34595e+06	1.28849e+09	2.26002e+11	3.96409e+13	6953054699842802	1.21957e+18	2.13914e+20	3.75207e+22	6.58117e+24	1.15434e+27	2.02473e+29	3.5514e+31	6.22918e+33	1.0926e+36	1.91644e+38	3.36145e+40	5.89602e+42	1.03417e+45	1.81394e+47	3.18167e+49	3.19991e+49	8000000000
			2236.8	208.75	42301.8	7.56967e+06	1.35455e+09	2.42389e+11	4.33741e+13	7761542527946215	1.38888e+18	2.48533e+20	4.44735e+22	7.95828e+24	1.42409e+27	2.54833e+29	4.56008e+31	8.16001e+33	1.46019e+36	2.61292e+38	4.67567e+40	8.36685e+42	1.4972e+45	2.67915e+47	4.79419e+49	4.82113e+49	8000000000
			2281.99	209	42726.9	7.8002e+06	1.424e+09	2.59964e+11	4.74588e+13	8664039764816809	1.5817e+18	2.88754e+20	5.27147e+22	9.62355e+24	1.75687e+27	3.20732e+29	5.85526e+31	1.06893e+34	1.95143e+36	3.56252e+38	6.50371e+40	1.18731e+43	2.16755e+45	3.95706e+47	7.22397e+49	7.26376e+49	8000000000
			2328.09	209.25	43156.4	8.03775e+06	1.49701e+09	2.78813e+11	51928195181363	9671477643499774	1.80129e+18	3.35484e+20	6.2483e+22	1.16373e+25	2.16741e+27	4.03674e+29	7.51831e+31	1.40026e+34	2.60795e+36	4.85723e+38	9.04646e+40	1.68488e+43	3.13803e+45	5.8445e+47	1.08852e+50	1.0944e+50	8000000000
			2375.12	209.5	43590.1	8.28253e+06	1.57376e+09	2.9903e+11	5.68185e+13	1.07961e+16	2.05135e+18	3.89777e+20	7.40614e+22	1.40724e+25	2.67388e+27	5.08064e+29	9.6537e+31	1.83429e+34	3.48534e+36	6.62247e+38	1.25833e+41	2.39095e+43	4.54304e+45	8.63221e+47	1.6402e+50	1.64888e+50	8000000000
			2423.1	209.75	44028.2	8.53478e+06	1.65445e+09	3.20712e+11	6.21693e+13	1.20514e+16	2.33614e+18	4.52856e+20	8.77853e+22	1.7017e+25	3.29871e+27	6.39449e+29	1.23956e+32	2.40286e+34	4.6579e+36	9.02925e+38	1.7503e+41	3.39292e+43	6.57712e+45	1.27496e+48	2.47149e+50	2.4843e+50	8000000000
			2472.05	210	44470.7	8.7947e+06	1.73927e+09	3.43966e+11	6.80241e+13	1.34527e+16	2.66046e+18	5.26144e+20	1.04052e+23	2.05778e+25	4.06955e+27	8.04811e+29	1.59163e+32	3.14766e+34	6.22494e+36	1.23107e+39	2.43461e+41	4.81479e+43	9.52192e+45	1.88309e+48	3.72408e+50	3.74301e+50	8000000000
			2521.99	210.25	44917.6	9.06254e+06	1.82845e+09	3.68906e+11	7.44302e+13	1.5017e+16	3.02981e+18	6.11292e+20	1.23334e+23	2.48837e+25	5.02051e+27	1.01293e+30	2.04369e+32	4.12333e+34	8.31919e+36	1.67847e+39	3.38647e+41	6.83251e+43	1.37852e+46	2.78129e+48	5.61151e+50	5.63946e+50	8000000000
			2572.94	210.5	45369	9.33853e+06	1.9222e+09	3.95655e+11	8.14396e+13	1.67631e+16	3.45044e+18	7.1022e+20	1.46188e+23	3.00906e+25	6.1937e+27	1.27488e+30	2.62415e+32	5.40141e+34	1.1118e+37	2.28847e+39	4.71047e+41	9.6958e+43	1.99573e+46	4.10792e+48	8.45553e+50	8.49681e+50	8000000000
			2624.91	210.75	45825	9.62293e+06	2.02075e+09	4.24343e+11	8.91091e+13	1.87123e+16	3.92945e+18	8.25158e+20	1.73277e+23	3.63871e+25	7.64103e+27	1.60456e+30	3.36947e+32	7.07566e+34	1.48584e+37	3.12016e+39	6.55212e+41	1.3759e+44	2.88929e+46	6.06731e+48	1.27409e+51	1.28019e+51	8000000000
			2677.94	211	46285.5	9.91599e+06	2.12436e+09	4.55112e+11	9.75009e+13	2.08881e+16	4.47497e+18	9.58697e+20	2.05387e+23	4.4001e+25	9.42657e+27	2.0195e+30	4.32649e+32	9.26886e+34	1.98572e+37	4.2541e+39	9.11378e+41	1.95249e+44	4.18293e+46	8.96131e+48	1.91983e+51	1.92883e+51	8000000000
			2732.04	211.25	46750.7	1.0218e+07	2.23327e+09	4.88111e+11	1.06683e+14	2.3317e+16	5.09623e+18	1.11385e+21	2.43446e+23	5.32082e+25	1.16294e+28	2.54175e+30	5.55532e+32	1.21419e+35	2.65377e+37	5.80015e+39	1.2677e+42	2.77072e+44	6.05577e+46	1.32357e+49	2.89283e+51	2.90613e+51	8000000000
			2787.23	211.5	47220.6	1.05292e+07	2.34778e+09	5.23503e+11	1.1673e+14	2.60282e+16	5.80373e+18	1.29411e+21	2.88557e+23	6.4342e+25	1.43469e+28	3.19904e+30	7.13317e+32	1.59054e+35	3.54656e+37	7.90807e+39	1.76333e+42	3.93184e+44	8.76715e+46	1.95488e+49	4.35897e+51	4.3786e+51	8000000000
			2843.53	211.75	47695.2	1.08498e+07	2.46815e+09	5.61461e+11	1.27723e+14	2.90547e+16	6.60945e+18	1.50354e+21	3.42029e+23	7.78056e+25	1.76994e+28	4.02632e+30	9.15917e+32	2.08355e+35	4.73973e+37	1.07821e+40	2.45273e+42	5.57955e+44	1.26925e+47	2.88733e+49	6.56817e+51	6.59717e+51	8000000000
			2900.98	212	48174.5	1.11803e+07	2.59469e+09	6.02172e+11	1.39751e+14	3.24332e+16	7.52703e+18	1.74686e+21	4.05408e+23	9.40864e+25	2.18354e+28	5.06752e+30	1.17606e+33	2.72938e+35	6.3343e+37	1.47005e+40	3.41167e+42	7.91775e+44	1.83754e+47	4.26453e+49	9.89703e+51	9.93986e+51	8000000000
			2959.58	212.25	48658.7	1.15207e+07	2.72773e+09	6.45834e+11	1.52912e+14	3.62044e+16	8.57199e+18	2.02956e+21	4.80532e+23	1.13774e+26	2.69379e+28	6.37798e+30	1.51009e+33	3.57539e+35	8.46533e+37	2.00431e+40	4.74553e+42	1.12358e+45	2.66027e+47	6.29862e+49	1.4913e+52	1.49763e+52	8000000000
			3019.37	212.5	49147.7	1.18716e+07	2.86758e+09	6.92662e+11	1.67312e+14	4.04142e+16	9.76203e+18	2.35801e+21	5.69577e+23	1.37581e+26	3.32326e+28	8.02733e+30	1.939e+33	4.68364e+35	1.13133e+38	2.73272e+40	6.60088e+42	1.59444e+45	3.85136e+47	9.30294e+49	2.24712e+52	2.25646e+52	8000000000
			3080.36	212.75	49641.6	1.22331e+07	3.0146e+09	7.42886e+11	1.83069e+14	4.51135e+16	1.11173e+19	2.73962e+21	6.75122e+23	1.6637e+26	4.09984e+28	1.01032e+31	2.48972e+33	6.1354e+35	1.51194e+38	3.72586e+40	9.18161e+42	2.26262e+45	5.57575e+47	1.37403e+50	3.386e+52	3.3998e+52	8000000000
			3142.59	213	50140.5	1.26057e+07	3.16917e+09	7.96751e+11	2.00309e+14	5.03592e+16	1.26607e+19	3.18299e+21	8.00226e+23	2.01183e+26	5.05788e+28	1.27159e+31	3.19687e+33	8.03716e+35	2.0206e+38	5.07994e+40	1.27713e+43	3.21081e+45	8.0722e+47	2.02941e+50	5.10209e+52	5.12246e+52	8000000000
			3206.08	213.25	50644.5	1.29896e+07	3.33165e+09	8.54522e+11	219173129076721	5.62149e+16	1.44183e+19	3.6981e+21	9.48512e+23	2.4328e+26	6.2398e+28	1.60042e+31	4.10486e+33	1.05284e+36	2.70039e+38	6.92611e+40	1.77645e+43	4.55635e+45	1.16864e+48	2.9974e+50	7.68792e+52	7.71801e+52	8000000000
			3270.84	213.5	51153.4	1.33852e+07	3.50247e+09	9.16482e+11	2.39814e+14	6.27514e+16	1.642e+19	4.29658e+21	1.12428e+24	2.94186e+26	7.6979e+28	2.01429e+31	5.27074e+33	1.37918e+36	3.60887e+38	9.44324e+40	2.47099e+43	6.46577e+45	1.69188e+48	4.42711e+50	1.15843e+53	1.16287e+53	8000000000
			3336.92	213.75	51667.5	1.37928e+07	3.68204e+09	9.82935e+11	2.62398e+14	7.0048e+16	1.86996e+19	4.99192e+21	1.33261e+24	3.55745e+26	9.49673e+28	2.53519e+31	6.76777e+33	1.80668e+36	4.82299e+38	1.28751e+41	3.43707e+43	9.17537e+45	2.4494e+48	6.53875e+50	1.74554e+53	1.75211e+53	8000000000
			3404.33	214	52186.8	1.42129e+07	3.87083e+09	1.05421e+12	2.87109e+14	7.81931e+16	2.12956e+19	5.79978e+21	1.57955e+24	4.30184e+26	1.17159e+29	3.19078e+31	8.68998e+33	2.36668e+36	6.44558e+38	1.75543e+41	4.78085e+43	1.30205e+46	3.54608e+48	9.65761e+50	2.63021e+53	2.63991e+53	8000000000
			3473.1	214.25	52711.3	1.46457e+07	4.06929e+09	1.13064e+12	3.14147e+14	8.72852e+16	2.4252e+19	6.73838e+21	1.87225e+24	5.202e+26	1.44537e+29	4.01592e+31	1.11582e+34	3.10027e+36	8.61405e+38	2.3934e+41	6.65001e+43	1.84769e+46	5.13378e+48	1.42641e+51	3.96325e+53	3.97757e+53	8000000000
			3543.26	214.5	53241.1	1.50918e+07	4.27793e+09	1.21263e+12	343731894164349	9.74346e+16	2.76189e+19	7.82888e+21	2.21918e+24	6.29052e+26	1.78312e+29	5.05444e+31	1.43274e+34	4.06125e+36	1.15121e+39	3.26322e+41	9.24995e+43	2.622e+46	7.43235e+48	2.10678e+51	5.9719e+53	5.99304e+53	8000000000
			3614.84	214.75	53776.1	1.55514e+07	4.49726e+09	1.30055e+12	3.76103e+14	1.08764e+17	3.14532e+19	9.09586e+21	2.63041e+24	7.6068e+26	2.19979e+29	6.36152e+31	1.83967e+34	5.32009e+36	1.5385e+39	4.44915e+41	1.28664e+44	3.72079e+46	1.07601e+49	3.11167e+51	8.99857e+53	9.02979e+53	8000000000
			3687.87	215	54316.6	1.6025e+07	4.72784e+09	1.39485e+12	4.11522e+14	1.21411e+17	3.58198e+19	1.05679e+22	3.11784e+24	9.19853e+26	2.71383e+29	8.0066e+31	2.36218e+34	6.96913e+36	2.0561e+39	6.06609e+41	1.78967e+44	5.28006e+46	1.55777e+49	4.59588e+51	1.35592e+54	1.36053e+54	8000000000
			3762.37	215.25	54862.5	1.6513e+07	4.97024e+09	1.49599e+12	450276565638769	1.35528e+17	4.07926e+19	1.22781e+22	3.69559e+24	1.11233e+27	3.348e+29	1.00771e+32	3.0331e+34	9.12931e+36	2.74782e+39	8.27066e+41	2.48938e+44	7.49276e+46	2.25524e+49	6.78803e+51	2.04312e+54	2.04993e+54	8000000000
			3838.37	215.5	55413.9	1.70159e+07	5.22507e+09	1.60446e+12	492681039973539	1.51287e+17	4.64558e+19	1.42652e+22	4.38039e+24	1.34509e+27	4.13035e+29	1.26831e+32	3.89458e+34	1.19591e+37	3.67227e+39	1.12764e+42	3.46265e+44	1.06327e+47	3.26499e+49	1.00258e+52	3.07862e+54	3.08867e+54	8000000000
			3915.91	215.75	55970.8	1.75341e+07	5.49297e+09	1.7208e+12	5.39079e+14	1.68879e+17	5.29051e+19	1.65737e+22	5.1921e+24	1.62654e+27	5.09552e+29	1.59629e+32	5.00074e+34	1.5666e+37	4.90772e+39	1.53746e+42	4.81643e+44	1.50886e+47	4.72684e+49	1.48079e+52	4.63891e+54	4.65377e+54	8000000000
			3995.02	216	56533.3	1.80681e+07	5.7746e+09	1.84557e+12	589846298549993	1.88516e+17	6.02499e+19	1.92559e+22	6.15423e+24	1.9669e+27	6.28624e+29	2.00909e+32	6.42108e+34	2.05219e+37	6.55881e+39	2.09621e+42	6.6995e+44	2.14117e+47	6.84321e+49	2.1871e+52	6.99e+54	7.01194e+54	8000000000
			4075.72	216.25	57101.5	1.86184e+07	6.07067e+09	1.97939e+12	645394652811558	2.10436e+17	6.86143e+19	2.23722e+22	7.29463e+24	2.37847e+27	7.75519e+29	2.52864e+32	8.24483e+34	2.68829e+37	8.76538e+39	2.85802e+42	9.31879e+44	3.03846e+47	9.90715e+49	3.2303e+52	1.05327e+55	1.05651e+55	8000000000
			4158.06	216.5	57675.3	1.91854e+07	6.38192e+09	2.12291e+12	7.06174e+14	2.34905e+17	7.81399e+19	2.59928e+22	8.64636e+24	2.87617e+27	9.56741e+29	3.18255e+32	1.05866e+35	3.52156e+37	1.17143e+40	3.8967e+42	1.29621e+45	4.31179e+47	1.43429e+50	4.7711e+52	1.58708e+55	1.59186e+55	8000000000
			4242.06	216.75	58255	1.97697e+07	6.70912e+09	2.27684e+12	772677688128747	2.62219e+17	8.89879e+19	3.01993e+22	1.02486e+25	3.478e+27	1.18031e+30	4.00555e+32	1.35934e+35	4.61312e+37	1.56553e+40	5.31285e+42	1.80299e+45	6.11872e+47	2.07647e+50	7.04682e+52	2.39144e+55	2.39851e+55	8000000000
			4327.75	217	58840.5	2.03717e+07	7.05311e+09	2.44193e+12	8.45444e+14	2.9271e+17	1.01342e+20	3.50866e+22	1.21477e+25	4.20577e+27	1.45612e+30	5.04139e+32	1.74543e+35	6.04303e+37	2.09222e+40	7.24368e+42	2.50791e+45	8.68287e+47	3.00618e+50	1.0408e+53	3.60346e+55	3.6139e+55	8000000000
			4415.18	217.25	59431.8	2.09922e+07	7.41473e+09	2.61899e+12	9.25063e+14	3.26745e+17	1.15411e+20	4.07648e+22	1.43987e+25	5.08583e+27	1.79639e+30	6.34509e+32	2.24118e+35	7.91615e+37	2.7961e+40	9.87621e+42	3.48842e+45	1.23216e+48	4.35216e+50	1.53724e+53	5.42976e+55	5.44518e+55	8000000000
			4504.37	217.5	60029.1	2.16315e+07	7.79489e+09	2.80888e+12	1.01218e+15	3.64739e+17	1.31433e+20	4.7362e+22	1.70669e+25	6.15004e+27	2.21616e+30	7.98593e+32	2.87773e+35	1.03699e+38	3.73678e+40	1.34655e+43	4.85228e+45	1.74852e+48	6.30077e+50	2.27048e+53	8.18166e+55	8.20443e+55	8000000000
			4595.36	217.75	60632.4	2.22902e+07	8.19454e+09	3.01255e+12	1.1075e+15	4.0715e+17	1.4968e+20	5.50268e+22	2.02294e+25	7.43693e+27	2.73403e+30	1.00511e+33	3.69508e+35	1.35842e+38	4.99394e+40	1.83592e+43	6.74936e+45	2.48126e+48	9.12184e+50	3.35345e+53	1.23283e+56	1.23619e+56	8000000000
			4688.2	218	61241.8	2.29691e+07	8.61468e+09	3.23099e+12	1.2118e+15	4.54492e+17	1.7046e+20	6.3932e+22	2.39781e+25	8.9931e+27	3.37292e+30	1.26503e+33	4.74457e+35	1.77948e+38	6.67403e+40	2.50313e+43	9.38815e+45	3.52108e+48	1.3206e+51	4.95299e+53	1.85765e+56	1.86261e+56	8000000000
			4782.9	218.25	61857.3	2.36686e+07	9.05637e+09	3.46526e+12	1325920232758454	5.0734e+17	1.94125e+20	7.42784e+22	2.84213e+25	1.08749e+28	4.16109e+30	1.59217e+33	6.09215e+35	2.33105e+38	8.91936e+40	3.41284e+43	1.30586e+46	4.99665e+48	1.91188e+51	7.31547e+53	2.79913e+56	2.80647e+56	8000000000
			4879.52	218.5	62479	2.43894e+07	9.5207e+09	3.71652e+12	1.45079e+15	5.66332e+17	2.21075e+20	8.62991e+22	3.36879e+25	1.31505e+28	5.13345e+30	2.0039e+33	7.82247e+35	3.0536e+38	1.19201e+41	4.65315e+43	1.81641e+46	7.09058e+48	2.76789e+51	1.08048e+54	4.21778e+56	4.22862e+56	8000000000
			4978.1	218.75	63106.9	2.51322e+07	1.00088e+10	3.986e+12	1.58741e+15	6.32184e+17	2.51766e+20	1.00265e+23	3.99304e+25	1.59022e+28	6.33302e+30	2.52211e+33	1.00443e+36	4.0001e+38	1.59303e+41	6.34422e+43	2.52657e+46	1.0062e+49	4.00718e+51	1.59585e+54	6.35543e+56	6.37143e+56	8000000000
			5078.66	219	63741.1	2.58976e+07	1.0522e+10	4.27501e+12	1736908379995603	7.05694e+17	2.86718e+20	1.16492e+23	4.73297e+25	1.92297e+28	7.81291e+30	3.17433e+33	1.28971e+36	5.23999e+38	2.12897e+41	8.64987e+43	3.51438e+46	1.42787e+49	5.80133e+51	2.35704e+54	9.57648e+56	9.60011e+56	8000000000
			5181.26	219.25	64381.7	2.66863e+07	1.10615e+10	4.58499e+12	1.90048e+15	7.8775e+17	3.26523e+20	1.35344e+23	5.61002e+25	2.32536e+28	9.63861e+30	3.99521e+33	1.65602e+36	6.8642e+38	2.84522e+41	1.17934e+44	4.88839e+46	2.02624e+49	8.39878e+51	3.4813e+54	1.443e+57	1.44649e+57	8000000000
			5285.93	219.5	65028.8	2.7499e+07	1.16286e+10	4.91744e+12	2079456878709881	8.79348e+17	3.71854e+20	1.57247e+23	6.64958e+25	2.81194e+28	1.18909e+31	5.02837e+33	2.12637e+36	8.99186e+38	3.80243e+41	1.60795e+44	6.79959e+46	2.87537e+49	1.21592e+52	5.14181e+54	2.17434e+57	2.17949e+57	8000000000
			5392.71	219.75	65682.3	2.83365e+07	1.22248e+10	5.27399e+12	2275288245019955	9.81597e+17	4.23478e+20	1.82695e+23	7.88178e+25	3.40033e+28	1.46696e+31	6.32871e+33	2.73031e+36	1.1779e+39	5.08167e+41	2.19232e+44	9.45802e+46	4.08035e+49	1.76033e+52	7.59436e+54	3.27633e+57	3.28395e+57	8000000000
			5501.65	220	66342.4	2.91994e+07	1.28516e+10	5.6564e+12	2.48956e+15	1.09574e+18	4.82268e+20	2.12262e+23	9.34231e+25	4.11185e+28	1.80976e+31	7.96532e+33	3.50579e+36	1.54301e+39	6.79128e+41	2.98906e+44	1.31558e+47	5.79029e+49	2.54849e+52	1.12167e+55	4.93684e+57	4.94808e+57	8000000000
			5612.79	220.25	67009.2	3.00887e+07	1.35105e+10	6.06653e+12	2.72401e+15	1.22315e+18	5.49221e+20	2.46613e+23	1.10735e+26	4.97225e+28	2.23266e+31	1.00251e+34	4.50152e+36	2.02129e+39	9.07605e+41	4.07536e+44	1.82993e+47	8.21681e+49	3.68954e+52	1.65669e+55	7.43892e+57	7.45552e+57	8000000000
			5726.18	220.5	67682.6	3.1005e+07	1.42032e+10	6.50641e+12	2.98055e+15	1.36537e+18	6.25468e+20	2.86523e+23	1.31255e+26	6.0127e+28	2.75438e+31	1.26177e+34	5.78007e+36	2.64782e+39	1.21295e+42	5.55645e+44	2.54537e+47	1.16602e+50	5.34147e+52	2.4469e+55	1.12091e+58	1.12336e+58	8000000000
			5841.85	220.75	68362.9	3.19493e+07	1.49314e+10	6.97818e+12	3261237591438123	1.52413e+18	7.12301e+20	3.32893e+23	1.55577e+26	7.27085e+28	3.39802e+31	1.58806e+34	7.42176e+36	3.46854e+39	1.62102e+42	7.5758e+44	3.54054e+47	1.65466e+50	7.73304e+52	3.61402e+55	1.68901e+58	1.69263e+58	8000000000
			5959.87	221	69049.9	3.29223e+07	1.5697e+10	7.48415e+12	3568362311651902	1.70136e+18	8.11189e+20	3.86766e+23	1.84406e+26	8.79227e+28	4.19206e+31	1.99873e+34	9.52973e+36	4.54367e+39	2.16637e+42	1.0329e+45	4.92477e+47	2.34808e+50	1.11954e+53	5.33784e+55	2.54502e+58	2.55037e+58	8000000000
			6080.26	221.25	69743.9	3.39249e+07	1.65018e+10	8.02681e+12	3904410282838477	1.89919e+18	9.23805e+20	4.49358e+23	2.18577e+26	1.06321e+29	5.17165e+31	2.5156e+34	1.22364e+37	5.95205e+39	2.8952e+42	1.40829e+45	6.8502e+47	3.33208e+50	1.62079e+53	7.88388e+55	3.83489e+58	3.84279e+58	8000000000
			6203.09	221.5	70444.8	3.49581e+07	1.73478e+10	8.60882e+12	4272105331472431	2.12002e+18	1.05205e+21	5.22079e+23	2.59081e+26	1.28568e+29	6.38015e+31	3.16613e+34	1.57119e+37	7.79697e+39	3.86923e+42	1.92009e+45	9.52841e+47	4.72845e+50	2.34648e+53	1.16443e+56	5.77848e+58	5.79014e+58	8000000000
			6328.4	221.75	71152.8	3.60227e+07	1.82373e+10	9.23303e+12	4674427798437909	2.36653e+18	1.19811e+21	6.0657e+23	3.07089e+26	1.55471e+29	7.87106e+31	3.9849e+34	2.01744e+37	1.02138e+40	5.17094e+42	2.6179e+45	1.32537e+48	6.70999e+50	3.39708e+53	1.71985e+56	8.70711e+58	8.72434e+58	8000000000
			6456.25	222	71867.9	3.71197e+07	1.91723e+10	9.9025e+12	5114638696089265	2.64171e+18	1.36444e+21	7.04734e+23	3.63995e+26	1.88003e+29	9.71035e+31	5.01539e+34	2.59045e+37	1.33797e+40	6.91059e+42	3.56931e+45	1.84355e+48	9.52193e+50	4.91807e+53	2.54018e+56	1.312e+59	1.31455e+59	8000000000
			6586.67	222.25	72590.2	3.82502e+07	2.01553e+10	1.06205e+13	5596306140286357	2.94888e+18	1.55386e+21	8.18784e+23	4.31445e+26	2.27343e+29	1.19794e+32	6.31237e+34	3.3262e+37	1.75269e+40	9.2355e+42	4.86649e+45	2.56432e+48	1.35123e+51	7.12006e+53	3.7518e+56	1.97695e+59	1.98071e+59	8000000000
			6719.73	222.5	73319.7	3.94151e+07	2.11887e+10	1.13906e+13	6123334271647090	3.29177e+18	1.76959e+21	9.51291e+23	5.11393e+26	2.74914e+29	1.47788e+32	7.94475e+34	4.27093e+37	2.29596e+40	1.23426e+43	6.6351e+45	3.56689e+48	1.91748e+51	1.0308e+54	5.54134e+56	2.9789e+59	2.98445e+59	8000000000
			6855.48	222.75	74056.6	4.06155e+07	2.22751e+10	1.22165e+13	6699994900438596	3.67453e+18	2.01525e+21	1.10524e+24	6.06157e+26	3.3244e+29	1.82323e+32	9.99927e+34	5.48398e+37	3.00762e+40	1.6495e+43	9.04646e+45	4.96142e+48	2.72103e+51	1.49232e+54	8.18445e+56	4.48866e+59	4.49686e+59	8000000000
			6993.97	223	74800.9	4.18524e+07	2.34171e+10	1.31023e+13	7330962131603304	4.1018e+18	2.29503e+21	1.28411e+24	7.18481e+26	4.02002e+29	2.24927e+32	1.25851e+35	7.04157e+37	3.93988e+40	2.20443e+43	1.23342e+46	6.90118e+48	3.86133e+51	2.16048e+54	1.20883e+57	6.7636e+59	6.77571e+59	8000000000
			7135.25	223.25	75552.7	4.3127e+07	2.46178e+10	1.40523e+13	8021350250572085	4.57875e+18	2.61364e+21	1.49192e+24	8.51619e+26	4.86121e+29	2.77488e+32	1.58396e+35	9.04155e+37	5.1611e+40	2.94606e+43	1.68167e+46	9.59933e+48	5.47949e+51	3.1278e+54	1.78541e+57	1.01915e+60	1.02094e+60	8000000000
			7279.4	223.5	76312	4.44404e+07	2.58799e+10	1.50712e+13	8776755176946657	5.11116e+18	2.97649e+21	1.73336e+24	1.00943e+27	5.87842e+29	3.42331e+32	1.99357e+35	1.16096e+38	6.76086e+40	3.9372e+43	2.29283e+46	1.33524e+49	7.77577e+51	4.52823e+54	2.63702e+57	1.53567e+60	1.53832e+60	8000000000
			7426.45	223.75	77078.9	4.57938e+07	2.72068e+10	1.6164e+13	9603299822053138	5.70547e+18	3.38971e+21	2.01388e+24	1.19648e+27	7.10848e+29	4.22326e+32	2.50911e+35	1.4907e+38	8.85649e+40	5.26178e+43	3.12611e+46	1.85727e+49	1.10343e+52	6.55568e+54	3.89483e+57	2.31398e+60	2.31788e+60	8000000000
			7576.47	224	77853.6	4.71884e+07	2.86018e+10	1.7336e+13	1.05077e+16	6.3689e+18	3.8603e+21	2.3398e+24	1.41819e+27	8.59592e+29	5.21014e+32	3.15796e+35	1.9141e+38	1.16017e+41	7.03199e+43	4.26221e+46	2.5834e+49	1.56585e+52	9.49088e+54	5.75259e+57	3.48675e+60	3.49251e+60	8000000000
			7729.53	224.25	78636	4.86255e+07	3.00682e+10	1.8593e+13	1.14972e+16	7.10946e+18	4.39622e+21	2.71846e+24	1.68099e+27	1.03946e+30	6.42764e+32	3.97461e+35	2.45775e+38	1.51978e+41	9.39774e+43	5.81121e+46	3.59343e+49	2.22204e+52	1.37403e+55	8.49647e+57	5.2539e+60	5.26241e+60	8000000000
			7885.68	224.5	79426.3	5.01064e+07	3.16098e+10	1.99412e+13	1.258e+16	7.93613e+18	5.00654e+21	3.1584e+24	1.99249e+27	1.25697e+30	7.92964e+32	5.00244e+35	3.15581e+38	1.99086e+41	1.25594e+44	7.92315e+46	4.99835e+49	3.15323e+52	1.98923e+55	1.25491e+58	7.91666e+60	7.92923e+60	8000000000
			8044.98	224.75	80224.6	5.16324e+07	3.32305e+10	2.13871e+13	1.37647e+16	8.85893e+18	5.70159e+21	3.66953e+24	2.3617e+27	1.51999e+30	9.78262e+32	6.29608e+35	4.05214e+38	2.60795e+41	1.67847e+44	1.08026e+47	6.95255e+49	4.47465e+52	2.87987e+55	1.85348e+58	1.1929e+61	1.19475e+61	8000000000
			8207.5	225	81030.8	5.32048e+07	3.49343e+10	2.29378e+13	1.5061e+16	9.88903e+18	6.49313e+21	4.26339e+24	2.79934e+27	1.83805e+30	1.20686e+33	7.92424e+35	5.20305e+38	3.41632e+41	2.24316e+44	1.47286e+47	9.67077e+49	6.34982e+52	4.16929e+55	2.73756e+58	1.79748e+61	1.80022e+61	8000000000
			8373.3	225.25	81845.2	5.48252e+07	3.67254e+10	2.4601e+13	1.64793e+16	1.10389e+19	7.39456e+21	4.95335e+24	3.31807e+27	2.22266e+30	1.48888e+33	9.97345e+35	6.68085e+38	4.47526e+41	2.99782e+44	2.00813e+47	1.34517e+50	9.01083e+52	6.03603e+55	4.04332e+58	2.70847e+61	2.71252e+61	8000000000
			8542.45	225.5	82667.8	5.64948e+07	3.86083e+10	2.63848e+13	1.80313e+16	1.23225e+19	8.42114e+21	5.75497e+24	3.93293e+27	2.68775e+30	1.8368e+33	1.25526e+36	8.57839e+38	5.86243e+41	4.00636e+44	2.73793e+47	1.87109e+50	1.2787e+53	8.73857e+55	5.9719e+58	4.08117e+61	4.08716e+61	8000000000
			8715.02	225.75	83498.6	5.82153e+07	4.05878e+10	2.82979e+13	1.97293e+16	1.37553e+19	9.59023e+21	6.68633e+24	4.66172e+27	3.25016e+30	2.26601e+33	1.57987e+36	1.10149e+39	7.67958e+41	5.35422e+44	3.73297e+47	2.60263e+50	1.81456e+53	1.26511e+56	8.82039e+58	6.14959e+61	6.15842e+61	8000000000
			8891.07	226	84337.8	5.99883e+07	4.26688e+10	3.03497e+13	2.15873e+16	1.53548e+19	1.09216e+22	7.7684e+24	5.52556e+27	3.93025e+30	2.79553e+33	1.98842e+36	1.41434e+39	1.006e+42	7.15552e+44	5.08962e+47	3.62018e+50	2.57498e+53	1.83155e+56	1.30275e+59	9.26631e+61	9.27935e+61	8000000000
			9070.69	226.25	85185.4	6.18152e+07	4.48565e+10	3.25503e+13	2.36203e+16	1.71402e+19	1.24379e+22	9.0256e+24	6.54947e+27	4.75265e+30	3.44879e+33	2.50263e+36	1.81604e+39	1.31782e+42	9.56284e+44	6.93932e+47	5.03555e+50	3.65407e+53	2.65159e+56	1.92414e+59	1.39626e+62	1.39819e+62	8000000000
			9253.93	226.5	86041.5	6.36977e+07	4.71563e+10	3.49105e+13	2.58447e+16	1.91332e+19	1.41646e+22	1.04862e+25	7.76312e+27	5.74714e+30	4.25469e+33	3.14981e+36	2.33185e+39	1.7263e+42	1.278e+45	9.46124e+47	7.00429e+50	5.18537e+53	3.83881e+56	2.84192e+59	2.10391e+62	2.10676e+62	8000000000
			9440.87	226.75	86906.2	6.56376e+07	4.95741e+10	3.74418e+13	2.82786e+16	2.1358e+19	1.6131e+22	1.21833e+25	9.20166e+27	6.94973e+30	5.24892e+33	3.96435e+36	2.99415e+39	2.26139e+42	1.70796e+45	1.28997e+48	9.74274e+50	7.3584e+53	5.55757e+56	4.19746e+59	3.17022e+62	3.17442e+62	8000000000
			9631.59	227	87779.7	6.76366e+07	5.21158e+10	4.01566e+13	3.09418e+16	2.38415e+19	1.83705e+22	1.4155e+25	1.09068e+28	8.40396e+30	6.47548e+33	4.98953e+36	3.84457e+39	2.96234e+42	2.28256e+45	1.75878e+48	1.35518e+51	1.04421e+54	8.04589e+56	6.19957e+59	4.77694e+62	4.78315e+62	8000000000
			9826.16	227.25	88661.9	6.96964e+07	5.47878e+10	4.30683e+13	3.38557e+16	2.66137e+19	2.09208e+22	1.64457e+25	1.29278e+28	1.01625e+31	7.98865e+33	6.27982e+36	4.93652e+39	3.88056e+42	3.05048e+45	2.39796e+48	1.88502e+51	1.4818e+54	1.16483e+57	9.15665e+59	7.19798e+62	7.20714e+62	8000000000
			10024.7	227.5	89552.9	7.1819e+07	5.75969e+10	4.61911e+13	3.7044e+16	2.97083e+19	2.38252e+22	1.91072e+25	1.53234e+28	1.2289e+31	9.85543e+33	7.90378e+36	6.33862e+39	5.0834e+42	4.07675e+45	3.26944e+48	2.622e+51	2.10277e+54	1.68637e+57	1.35242e+60	1.0846e+63	1.08596e+63	8000000000
			10227.2	227.75	90452.9	7.40062e+07	6.05499e+10	4.95404e+13	4.05326e+16	3.31627e+19	2.71329e+22	2.21994e+25	1.81629e+28	1.48604e+31	1.21584e+34	9.9477e+36	8.13895e+39	6.65907e+42	5.44828e+45	4.45764e+48	3.64712e+51	2.98398e+54	2.44141e+57	1.9975e+60	1.6343e+63	1.6363e+63	8000000000
			10433.8	228	91362	7.626e+07	6.36544e+10	5.31324e+13	4.43497e+16	3.70188e+19	3.08997e+22	2.5792e+25	2.15286e+28	1.797e+31	1.49996e+34	1.25202e+37	1.04506e+40	8.72315e+42	7.28123e+45	6.07765e+48	5.07303e+51	4.23446e+54	3.53452e+57	2.95027e+60	2.46259e+63	2.46555e+63	8000000000
			10644.5	228.25	92280.2	7.85825e+07	6.6918e+10	5.6985e+13	4.85263e+16	4.13233e+19	3.51894e+22	2.9966e+25	2.5518e+28	2.17302e+31	1.85047e+34	1.57579e+37	1.34189e+40	1.1427e+43	9.73083e+45	8.28642e+48	7.05642e+51	6.00899e+54	5.11704e+57	4.35749e+60	3.71068e+63	3.71504e+63	8000000000
			10859.6	228.5	93207.7	8.09757e+07	7.0349e+10	6.11168e+13	5.30963e+16	4.61283e+19	4.00747e+22	3.48156e+25	3.02466e+28	2.62772e+31	2.28288e+34	1.98329e+37	1.72301e+40	1.4969e+43	1.30045e+46	1.12979e+49	9.81525e+51	8.52717e+54	7.40812e+57	6.43592e+60	5.59132e+63	5.59776e+63	8000000000
			11079	228.75	94144.4	8.34418e+07	7.39559e+10	6.55483e+13	5.80966e+16	5.1492e+19	4.56382e+22	4.04499e+25	3.58514e+28	3.17757e+31	2.81634e+34	2.49617e+37	2.2124e+40	1.96088e+43	1.73796e+46	1.54039e+49	1.36527e+52	1.21006e+55	1.0725e+58	9.50574e+60	8.42509e+63	8.43461e+63	8000000000
			11302.8	229	95090.6	8.5983e+07	7.77476e+10	7.03011e+13	6.35678e+16	5.74794e+19	5.19741e+22	4.69961e+25	4.24949e+28	3.84248e+31	3.47445e+34	3.14168e+37	2.84077e+40	2.56869e+43	2.32266e+46	2.1002e+49	1.89905e+52	1.71716e+55	1.55269e+58	1.40398e+61	1.26951e+64	1.27091e+64	8000000000
			11531.1	229.25	96046.2	8.86015e+07	8.17339e+10	7.53985e+13	6.95542e+16	6.4163e+19	5.91896e+22	5.46017e+25	5.03694e+28	4.64652e+31	4.28636e+34	3.95411e+37	3.64762e+40	3.36489e+43	3.10407e+46	2.86347e+49	2.64152e+52	2.43677e+55	2.24789e+58	2.07365e+61	1.91292e+64	1.91499e+64	8000000000
			11764	229.5	97011.5	9.12998e+07	8.59244e+10	8.08655e+13	7.61045e+16	7.16237e+19	6.74068e+22	6.34381e+25	5.97031e+28	5.6188e+31	5.28798e+34	4.97665e+37	4.68364e+40	4.40788e+43	4.14836e+46	3.90412e+49	3.67426e+52	3.45794e+55	3.25435e+58	3.06274e+61	2.88242e+64	2.88548e+64	8000000000
			12001.7	229.75	97986.5	9.40803e+07	9.03299e+10	8.67289e+13	8.32715e+16	7.9952e+19	7.67647e+22	7.37045e+25	7.07664e+28	6.79453e+31	6.52367e+34	6.26361e+37	6.01391e+40	5.77417e+43	5.54399e+46	5.32298e+49	5.11078e+52	4.90704e+55	4.71143e+58	4.52361e+61	4.34328e+64	4.34781e+64	8000000000
			12244.1	230	98971.3	9.69455e+07	9.49612e+10	9.30175e+13	9.11136e+16	8.92486e+19	8.74219e+22	8.56325e+25	8.38797e+28	8.21628e+31	8.04811e+34	7.88338e+37	7.72202e+40	7.56396e+43	7.40914e+46	7.25749e+49	7.10894e+52	6.96343e+55	6.8209e+58	6.68129e+61	6.54453e+64	6.55122e+64	8000000000
			12491.5	230.25	99966	9.98979e+07	9.983e+10	9.9762e+13	9.96941e+16	9.96263e+19	9.95585e+22	9.94907e+25	9.9423e+28	9.93554e+31	9.92878e+34	9.92202e+37	9.91527e+40	9.90852e+43	9.90178e+46	9.89504e+49	9.8883e+52	9.88157e+55	9.87485e+58	9.86813e+61	9.86141e+64	9.87129e+64	8000000000
			12743.8	230.5	100971	1.0294e+08	1.04948e+11	1.06996e+14	1.09083e+17	1.11211e+20	1.1338e+23	1.15592e+26	1.17847e+29	1.20145e+32	1.22489e+35	1.24879e+38	1.27315e+41	1.29798e+44	1.3233e+47	1.34911e+50	1.37543e+53	1.40226e+56	1.42962e+59	1.4575e+62	1.48594e+65	1.48739e+65	8000000000
			13001.3	230.75	101985	1.06075e+08	1.10329e+11	1.14754e+14	1.19356e+17	1.24142e+20	1.2912e+23	1.34298e+26	1.39684e+29	1.45286e+32	1.51112e+35	1.57172e+38	1.63475e+41	1.70031e+44	1.7685e+47	1.83942e+50	1.91318e+53	1.9899e+56	2.0697e+59	2.15271e+62	2.23903e+65	2.24119e+65	8000000000
			13263.9	231	103010	1.09306e+08	1.15986e+11	1.23074e+14	1.30596e+17	1.38577e+20	1.47046e+23	1.56033e+26	1.65568e+29	1.75687e+32	1.86424e+35	1.97817e+38	2.09906e+41	2.22734e+44	2.36347e+47	2.50791e+50	2.66117e+53	2.82381e+56	2.99638e+59	3.1795e+62	3.37382e+65	3.377e+65	8000000000
			13531.9	231.25	104046	1.12635e+08	1.21933e+11	1.31998e+14	1.42895e+17	1.5469e+20	1.6746e+23	1.81284e+26	1.96249e+29	2.12449e+32	2.29987e+35	2.48972e+38	2.69525e+41	2.91774e+44	3.1586e+47	3.41934e+50	3.70161e+53	4.00718e+56	4.33797e+59	4.69607e+62	5.08373e+65	5.08843e+65	8000000000
			13805.2	231.5	105091	1.16065e+08	1.28184e+11	1.41569e+14	1.56352e+17	1.72678e+20	1.90708e+23	2.10622e+26	2.32615e+29	2.56904e+32	2.8373e+35	3.13357e+38	3.46077e+41	3.82214e+44	4.22124e+47	4.66202e+50	5.14882e+53	5.68645e+56	6.28023e+59	6.936e+62	7.66025e+65	7.66719e+65	8000000000
			14084.1	231.75	106148	1.196e+08	1.34756e+11	1.51834e+14	1.71076e+17	1.92756e+20	2.17184e+23	2.44708e+26	2.75719e+29	3.10661e+32	3.50031e+35	3.9439e+38	4.44371e+41	5.00686e+44	5.64138e+47	6.35631e+50	7.16184e+53	8.06946e+56	9.0921e+59	1.02443e+63	1.15426e+66	1.15529e+66	8000000000
			14368.6	232	107214	1.23242e+08	1.41665e+11	1.62843e+14	1.87187e+17	2.15169e+20	2.47335e+23	2.8431e+26	3.26812e+29	3.75667e+32	4.31826e+35	4.9638e+38	5.70584e+41	6.55881e+44	7.5393e+47	8.66636e+50	9.9619e+53	1.14511e+57	1.3163e+60	1.51307e+63	1.73926e+66	1.74077e+66	8000000000
			14658.9	232.25	108292	1.26995e+08	1.48929e+11	1.74651e+14	2.04815e+17	2.40189e+20	2.81673e+23	3.30321e+26	3.87371e+29	4.54275e+32	5.32734e+35	6.24744e+38	7.32645e+41	8.59181e+44	1.00757e+48	1.18159e+51	1.38567e+54	1.62499e+57	1.90565e+60	2.23477e+63	2.62075e+66	2.62298e+66	8000000000
			14955	232.5	109380	1.30863e+08	1.56565e+11	1.87314e+14	2.24103e+17	2.68118e+20	3.20777e+23	3.83778e+26	4.59153e+29	5.49332e+32	6.57222e+35	7.86302e+38	9.40734e+41	1.1255e+45	1.34655e+48	1.61101e+51	1.92742e+54	2.30597e+57	2.75887e+60	3.30072e+63	3.94899e+66	3.95229e+66	8000000000
			15257.1	232.75	110479	1.34848e+08	1.64592e+11	2.00896e+14	2.45208e+17	2.99294e+20	3.6531e+23	4.45887e+26	5.44236e+29	6.6428e+32	8.10801e+35	9.8964e+38	1.20793e+42	1.47436e+45	1.79956e+48	2.1965e+51	2.68098e+54	3.27233e+57	3.99411e+60	4.8751e+63	5.95041e+66	5.95529e+66	8000000000
			15565.4	233	111590	1.38955e+08	1.73031e+11	2.15463e+14	2.683e+17	3.34095e+20	4.16025e+23	5.18046e+26	6.45086e+29	8.0328e+32	1.00027e+36	1.24556e+39	1.55101e+42	1.93136e+45	2.40499e+48	2.99476e+51	3.72916e+54	4.64365e+57	5.78241e+60	7.20043e+63	8.96618e+66	8.97338e+66	8000000000
			15879.8	233.25	112711	1.43187e+08	1.81902e+11	2.31085e+14	2.93567e+17	3.72943e+20	4.73781e+23	6.01884e+26	7.64624e+29	9.71366e+32	1.23401e+36	1.56766e+39	1.99153e+42	2.53001e+45	3.21409e+48	4.08313e+51	5.18714e+54	6.58966e+57	8.3714e+60	1.06349e+64	1.35104e+67	1.3521e+67	8000000000
			16200.6	233.5	113844	1.47547e+08	1.91228e+11	2.47841e+14	3.21214e+17	4.16308e+20	5.39555e+23	6.99289e+26	9.06312e+29	1.17462e+33	1.52237e+36	1.97306e+39	2.55718e+42	3.31423e+45	4.2954e+48	5.56704e+51	7.21515e+54	9.35117e+57	1.21196e+61	1.57075e+64	2.03577e+67	2.03734e+67	8000000000
			16527.9	233.75	114988	1.52041e+08	2.01033e+11	2.65812e+14	3.51464e+17	4.64716e+20	6.14461e+23	8.12458e+26	1.07426e+30	1.42041e+33	1.87811e+36	2.48329e+39	3.28349e+42	4.34152e+45	5.74049e+48	7.59024e+51	1.0036e+55	1.32699e+58	1.75459e+61	2.31997e+64	3.06754e+67	3.06986e+67	8000000000
			16861.8	234	116144	1.56671e+08	2.1134e+11	2.85085e+14	3.84563e+17	5.18752e+20	6.99766e+23	9.43942e+26	1.27332e+30	1.71763e+33	2.31699e+36	3.12547e+39	4.21608e+42	5.68724e+45	7.67174e+48	1.03487e+52	1.39598e+55	1.88309e+58	2.54018e+61	3.42655e+64	4.62222e+67	4.62565e+67	8000000000
			17202.4	234.25	117311	1.61443e+08	2.22176e+11	3.05756e+14	4.20779e+17	5.79072e+20	7.96913e+23	1.0967e+27	1.50927e+30	2.07705e+33	2.85841e+36	3.93372e+39	5.41355e+42	7.45008e+45	1.02527e+49	1.41097e+52	1.94177e+55	2.67224e+58	3.67751e+61	5.06095e+64	6.96484e+67	6.9699e+67	8000000000
			17549.9	234.5	118490	1.66359e+08	2.33567e+11	3.27926e+14	4.60405e+17	6.46405e+20	9.07547e+23	1.27419e+27	1.78895e+30	2.51167e+33	3.52636e+36	4.95098e+39	6.95114e+42	9.75934e+45	1.3702e+49	1.92375e+52	2.70093e+55	3.79209e+58	5.32406e+61	7.47493e+64	1.04947e+68	1.05022e+68	8000000000
			17904.4	234.75	119681	1.71426e+08	2.45542e+11	3.51703e+14	5.03763e+17	7.21568e+20	1.03354e+24	1.4804e+27	2.12045e+30	3.03724e+33	4.3504e+36	6.23131e+39	8.92544e+42	1.27844e+46	1.83118e+49	2.62289e+52	3.75691e+55	5.38123e+58	7.70782e+61	1.10403e+65	1.58137e+68	1.58247e+68	8000000000
			18266.1	235	120884	1.76646e+08	2.58131e+11	3.77205e+14	5.51205e+17	8.0547e+20	1.17702e+24	1.71997e+27	2.51338e+30	3.67278e+33	5.36699e+36	7.84272e+39	1.14605e+43	1.67471e+46	2.44724e+49	3.57612e+52	5.22575e+55	7.63633e+58	1.11589e+62	1.63064e+65	2.38283e+68	2.38446e+68	8000000000
			18635.1	235.25	122099	1.82026e+08	2.71366e+11	4.04555e+14	6.03114e+17	8.99129e+20	1.34043e+24	1.99832e+27	2.97912e+30	4.4413e+33	6.62114e+36	9.87085e+39	1.47156e+43	2.19381e+46	3.27055e+49	4.87577e+52	7.26885e+55	1.08365e+59	1.61551e+62	2.40842e+65	3.59049e+68	3.5929e+68	8000000000
			19011.6	235.5	123326	1.87569e+08	2.85279e+11	4.33888e+14	6.59912e+17	1.00368e+21	1.52652e+24	2.32172e+27	3.53117e+30	5.37064e+33	8.16835e+36	1.24235e+40	1.88952e+43	2.87381e+46	4.37086e+49	6.64775e+52	1.01107e+56	1.53777e+59	2.33883e+62	3.55719e+65	5.41022e+68	5.41378e+68	8000000000
			19395.6	235.75	124565	1.93282e+08	2.99906e+11	4.65349e+14	7.22059e+17	1.12038e+21	1.73844e+24	2.69746e+27	4.18551e+30	6.49445e+33	1.00771e+37	1.56362e+40	2.42619e+43	3.76459e+46	5.84133e+49	9.06371e+52	1.40637e+56	2.1822e+59	3.38601e+62	5.2539e+65	8.15221e+68	8.15747e+68	8000000000
			19787.4	236	125817	1.99168e+08	3.15282e+11	4.99091e+14	7.90058e+17	1.25066e+21	1.97979e+24	3.134e+27	4.96111e+30	7.85341e+33	1.24319e+37	1.96797e+40	3.11528e+43	4.93148e+46	7.80652e+49	1.23577e+53	1.95622e+56	3.09668e+59	4.90204e+62	7.75991e+65	1.22839e+69	1.22917e+69	8000000000
			20187.2	236.25	127082	2.05234e+08	3.31447e+11	5.35279e+14	8.64462e+17	1.39608e+21	2.25464e+24	3.64119e+27	5.88042e+30	9.49673e+33	1.5337e+37	2.47688e+40	4.0001e+43	6.46007e+46	1.04328e+50	1.68488e+53	2.72104e+56	4.3944e+59	7.09685e+62	1.14612e+66	1.85096e+69	1.85211e+69	8000000000
			20595	236.5	128359	2.11484e+08	3.48441e+11	5.74091e+14	9.45872e+17	1.55842e+21	2.56765e+24	4.23045e+27	6.97009e+30	1.14839e+34	1.89209e+37	3.11741e+40	5.13624e+43	8.46246e+46	1.39427e+50	2.2972e+53	3.78487e+56	6.23595e+59	1.02744e+63	1.6928e+66	2.78906e+69	2.79075e+69	8000000000
			21011	236.75	129649	2.17925e+08	3.66306e+11	6.15717e+14	1.03495e+18	1.73963e+21	2.92411e+24	4.91509e+27	8.26168e+30	1.38869e+34	2.33423e+37	3.92357e+40	6.59506e+43	1.10855e+47	1.86335e+50	3.13207e+53	5.26464e+56	8.84924e+59	1.48745e+63	2.50024e+66	4.2026e+69	4.20511e+69	8000000000
			21435.5	237	130952	2.24561e+08	3.85087e+11	660361600583033	1.13241e+18	1.94191e+21	3.33006e+24	5.71052e+27	9.79262e+30	1.67928e+34	2.87969e+37	4.9382e+40	8.46822e+43	1.45216e+47	2.49023e+50	4.27034e+53	7.32294e+56	1.25577e+60	2.15344e+63	3.6928e+66	6.33256e+69	6.33625e+69	8000000000
			21868.5	237.25	132268	2.314e+08	4.0483e+11	7.08243e+14	1.23906e+18	2.16771e+21	3.79237e+24	6.63467e+27	1.16072e+31	2.03066e+34	3.55261e+37	6.21522e+40	1.08734e+44	1.90228e+47	3.32801e+50	5.82229e+53	1.0186e+57	1.78202e+60	3.11761e+63	5.45419e+66	9.54201e+69	9.54747e+69	8000000000
			22310.3	237.5	133597	2.38447e+08	4.25587e+11	7.59597e+14	1.35575e+18	2.41977e+21	4.31885e+24	7.70839e+27	1.37581e+31	2.45558e+34	4.38277e+37	7.82248e+40	1.39617e+44	2.49192e+47	4.44764e+50	7.93825e+53	1.41684e+57	2.5288e+60	4.51347e+63	8.05574e+66	1.43781e+70	1.43861e+70	8000000000
			22761	237.75	134940	2.45709e+08	4.47407e+11	8.14674e+14	1.48342e+18	2.70113e+21	4.91843e+24	8.95587e+27	1.63076e+31	2.96941e+34	5.40693e+37	9.84537e+40	1.79272e+44	3.26433e+47	5.94395e+50	1.08232e+54	1.97078e+57	3.58854e+60	6.5343e+63	1.18982e+67	2.16651e+70	2.1677e+70	8000000000
			23220.8	238	136296	2.53192e+08	4.70346e+11	8.73744e+14	1.62312e+18	3.01521e+21	5.60125e+24	1.04052e+28	1.93294e+31	3.59076e+34	6.67041e+37	1.23914e+41	2.3019e+44	4.27616e+47	7.94366e+50	1.47566e+54	2.74129e+57	5.09239e+60	9.45994e+63	1.75734e+67	3.26454e+70	3.2663e+70	8000000000
			23689.9	238.25	137666	2.60903e+08	4.94461e+11	9.37098e+14	1.77598e+18	3.36582e+21	6.37886e+24	1.20892e+28	2.29113e+31	4.34212e+34	8.22914e+37	1.55958e+41	2.9557e+44	5.60161e+47	1.06161e+51	2.01196e+54	3.81304e+57	7.22644e+60	1.36955e+64	2.59555e+67	4.91907e+70	4.92167e+70	8000000000
			24168.4	238.5	139049	2.68849e+08	5.19813e+11	1.00504e+15	1.94323e+18	3.75719e+21	7.26443e+24	1.40456e+28	2.71568e+31	5.25071e+34	1.01521e+38	1.96289e+41	3.79519e+44	7.33791e+47	1.41877e+51	2.74315e+54	5.30382e+57	1.02548e+61	1.98274e+64	3.83358e+67	7.41214e+70	7.41598e+70	8000000000
			24656.7	238.75	140447	2.77036e+08	5.46464e+11	1077918954130958	2.12623e+18	4.19407e+21	8.27294e+24	1.63187e+28	3.21891e+31	6.34942e+34	1.25244e+38	2.47049e+41	4.87312e+44	9.61241e+47	1.89608e+51	3.74008e+54	7.37744e+57	1.45523e+61	2.87048e+64	5.66213e+67	1.11687e+71	1.11744e+71	8000000000
			25154.8	239	141858	2.85473e+08	5.74482e+11	1.15608e+15	2.32647e+18	4.68174e+21	9.42146e+24	1.89596e+28	3.81539e+31	7.67803e+34	1.54511e+38	3.10936e+41	6.25722e+44	1.25919e+48	2.53397e+51	5.09932e+54	1.02618e+58	2.06506e+61	4.1557e+64	8.36286e+67	1.68293e+71	1.68376e+71	8000000000
			25662.9	239.25	143284	2.94167e+08	6.03936e+11	1.2399e+15	2.54556e+18	5.22613e+21	1.07294e+25	2.20279e+28	4.5224e+31	9.28465e+34	1.90617e+38	3.91344e+41	8.03442e+44	1.6495e+48	3.38647e+51	6.95255e+54	1.42738e+58	2.93047e+61	6.01635e+64	1.23518e+68	2.53586e+71	2.5371e+71	8000000000
			26181.4	239.5	144724	3.03126e+08	6.34901e+11	1.3298e+15	2.78529e+18	5.83381e+21	1.2219e+25	2.55928e+28	5.36043e+31	1.12275e+35	2.3516e+38	4.92545e+41	1.03164e+45	2.16078e+48	4.52577e+51	9.47928e+54	1.98544e+58	4.15853e+61	8.71008e+64	1.82433e+68	3.82108e+71	3.82291e+71	8000000000
			26710.3	239.75	146179	3.12358e+08	6.67453e+11	1.42623e+15	3.04759e+18	6.51216e+21	1.39153e+25	2.97345e+28	6.35374e+31	1.35768e+35	2.90112e+38	6.19917e+41	1.32465e+45	2.83055e+48	6.04837e+51	1.29243e+55	2.76169e+58	5.90123e+61	1.26099e+65	2.69451e+68	5.75768e+71	5.76037e+71	8000000000
			27249.8	240	147648	3.2187e+08	7.01674e+11	1.52964e+15	3.3346e+18	7.26938e+21	1.58472e+25	3.45466e+28	7.53112e+31	1.64177e+35	3.57905e+38	7.80228e+41	1.70089e+45	3.70791e+48	8.08321e+51	1.76213e+55	3.84142e+58	8.37425e+61	1.82558e+65	3.97973e+68	8.67577e+71	8.67975e+71	8000000000
			27800.3	240.25	149132	3.31673e+08	7.37649e+11	1.64055e+15	3.64863e+18	8.11465e+21	1.80472e+25	4.01374e+28	8.92667e+31	1.98532e+35	4.41539e+38	9.81995e+41	2.18398e+45	4.85724e+48	1.08026e+52	2.40253e+55	5.34329e+58	1.18836e+62	2.64295e+65	5.87799e+68	1.30728e+72	1.30787e+72	8000000000
			28361.9	240.5	150630	3.41774e+08	7.75469e+11	1.7595e+15	3.99224e+18	9.0582e+21	2.05527e+25	4.6633e+28	1.05808e+32	2.40074e+35	5.44717e+38	1.23594e+42	2.80429e+45	6.36281e+48	1.44369e+52	3.27567e+55	7.43235e+58	1.68637e+62	3.82629e+65	8.68168e+68	1.96983e+72	1.9707e+72	8000000000
			28934.9	240.75	152144	3.52182e+08	8.15228e+11	1.88708e+15	4.3682e+18	1.01115e+22	2.34059e+25	5.41799e+28	1.25415e+32	2.9031e+35	6.72006e+38	1.55555e+42	3.60078e+45	8.33505e+48	1.92939e+52	4.46613e+55	1.03382e+59	2.39307e+62	5.53945e+65	1.28227e+69	2.96818e+72	2.96946e+72	8000000000
			29519.4	241	153673	3.62908e+08	8.57026e+11	2.02391e+15	4.77957e+18	1.12872e+22	2.66554e+25	6.2948e+28	1.48655e+32	3.51057e+35	8.29039e+38	1.95782e+42	4.62349e+45	1.09186e+49	2.57849e+52	6.08924e+55	1.43801e+59	3.39593e+62	8.01966e+65	1.89388e+69	4.47251e+72	4.4744e+72	8000000000
			30115.7	241.25	155218	3.7396e+08	9.00967e+11	2.17066e+15	5.22969e+18	1.25997e+22	3.03559e+25	7.31352e+28	1.76202e+32	4.24515e+35	1.02277e+39	2.46411e+42	5.93668e+45	1.4303e+49	3.44596e+52	8.30222e+55	2.00022e+59	4.81905e+62	1.16103e+66	2.79723e+69	6.73925e+72	6.74205e+72	8000000000
			30724.1	241.5	156778	3.85349e+08	9.4716e+11	2.32805e+15	5.72219e+18	1.40647e+22	3.45701e+25	8.49709e+28	2.08853e+32	5.13345e+35	1.26177e+39	3.10133e+42	7.62285e+45	1.87364e+49	4.60528e+52	1.13195e+56	2.78224e+59	6.83855e+62	1.68087e+66	4.13146e+69	1.01548e+73	1.0159e+73	8000000000
			31344.8	241.75	158353	3.97084e+08	9.95722e+11	2496855877098014	6.26107e+18	1.57002e+22	3.93694e+25	9.87221e+28	2.47554e+32	6.20762e+35	1.55661e+39	3.90333e+42	9.78793e+45	2.45441e+49	6.15462e+52	1.54332e+56	3.87001e+59	9.70437e+62	2.43345e+66	6.10208e+69	1.53015e+73	1.53076e+73	8000000000
			31978	242	159945	4.09178e+08	1.04677e+12	2.6779e+15	6.8507e+18	1.75257e+22	4.4835e+25	1.14699e+29	2.93427e+32	7.50656e+35	1.92036e+39	4.91274e+42	1.2568e+46	3.21518e+49	8.22521e+52	2.10421e+56	5.38306e+59	1.37712e+63	3.52299e+66	9.01266e+69	2.30565e+73	2.30655e+73	8000000000
			32624	242.25	161552	4.21639e+08	1.10044e+12	2.87207e+15	7.49587e+18	1.95636e+22	5.10594e+25	1.33261e+29	3.478e+32	9.07731e+35	2.3691e+39	6.18317e+42	1.61376e+46	4.21178e+49	1.09924e+53	2.86893e+56	7.48767e+59	1.95422e+63	5.10036e+66	1.33115e+70	3.4742e+73	3.47553e+73	8000000000
			33283	242.5	163176	4.3448e+08	1.15686e+12	3.08032e+15	8.20178e+18	2.18384e+22	5.81479e+25	1.54827e+29	4.12249e+32	1.09767e+36	2.92271e+39	7.78214e+42	2.07211e+46	5.51728e+49	1.46905e+53	3.91157e+56	1.04151e+60	2.77317e+63	7.38396e+66	1.96609e+70	5.23498e+73	5.23695e+73	8000000000
			33955.4	242.75	164816	4.47712e+08	1.21618e+12	3.30366e+15	8.97418e+18	2.43777e+22	6.62205e+25	1.79883e+29	4.88641e+32	1.32736e+36	3.60569e+39	9.7946e+42	2.66064e+46	7.22744e+49	1.96328e+53	5.33313e+56	1.44871e+60	3.93532e+63	1.069e+67	2.90387e+70	7.88817e+73	7.89107e+73	8000000000
			34641.3	243	166472	4.61346e+08	1.27853e+12	3543207152738100	9.81932e+18	2.72123e+22	7.54138e+25	2.08995e+29	5.79189e+32	1.60511e+36	4.44825e+39	1.23275e+43	3.41632e+46	9.46769e+49	2.62379e+53	7.27132e+56	2.01511e+60	5.58448e+63	1.54763e+67	4.28896e+70	1.1886e+74	1.18903e+74	8000000000
			35341.1	243.25	168146	4.75396e+08	1.34408e+12	3.80012e+15	1.0744e+19	3.03765e+22	8.58834e+25	2.42817e+29	6.86515e+32	1.94098e+36	5.48771e+39	1.55154e+43	4.38665e+46	1.24023e+50	3.5065e+53	9.9139e+56	2.80295e+60	7.92475e+63	2.24056e+67	6.33471e+70	1.79101e+74	1.79164e+74	8000000000
			36055.1	243.5	169835	4.89874e+08	1.413e+12	4.07566e+15	1.17559e+19	3.39087e+22	9.78064e+25	2.82113e+29	8.1373e+32	2.34713e+36	6.77007e+39	1.95276e+43	5.63257e+46	1.62466e+50	4.68618e+53	1.35169e+57	3.89881e+60	1.12458e+64	3.24373e+67	9.35625e+70	2.69872e+74	2.69966e+74	8000000000
			36783.4	243.75	171542	5.04793e+08	1.48544e+12	4.37118e+15	1.2863e+19	3.78515e+22	1.11385e+26	3.27769e+29	9.64518e+32	2.83826e+36	8.35209e+39	2.45775e+43	7.23236e+46	2.12825e+50	6.26275e+53	1.84292e+57	5.42312e+60	1.59585e+64	4.69607e+67	1.3819e+71	4.06648e+74	4.06787e+74	8000000000
			37526.5	244	173266	5.20167e+08	1.5616e+12	4688123018976835	1.40743e+19	4.22528e+22	1.26848e+26	3.80813e+29	1.14325e+33	3.43217e+36	1.03038e+40	3.09332e+43	9.28653e+46	2.78793e+50	8.3697e+53	2.51269e+57	7.54339e+60	2.26462e+64	6.79866e+67	2.04104e+71	6.12745e+74	6.12949e+74	8000000000
			38284.6	244.25	175008	5.36008e+08	1.64167e+12	5028050293573782	1.53998e+19	4.71659e+22	1.44458e+26	4.42442e+29	1.3551e+33	4.15035e+36	1.27116e+40	3.89326e+43	1.19241e+47	3.65209e+50	1.11855e+54	3.42586e+57	1.04926e+61	3.21365e+64	9.84265e+67	3.01458e+71	9.23295e+74	9.23597e+74	8000000000
			39058	244.5	176767	5.52332e+08	1.72584e+12	5392625076661464	1.685e+19	5.26502e+22	1.64513e+26	5.14044e+29	1.6062e+33	5.01881e+36	1.5682e+40	4.90005e+43	1.53109e+47	4.78411e+50	1.49486e+54	4.6709e+57	1.45949e+61	4.56038e+64	1.42496e+68	4.45247e+71	1.39124e+75	1.39168e+75	8000000000
			39847	244.75	178543	5.69153e+08	1.81432e+12	5783634514255687	1.84369e+19	5.87723e+22	1.87352e+26	5.97234e+29	1.90384e+33	6.06899e+36	1.93465e+40	6.16721e+43	1.96596e+47	6.26701e+50	1.99777e+54	6.36843e+57	2.0301e+61	6.47149e+64	2.06296e+68	6.57622e+71	2.09634e+75	2.097e+75	8000000000
			40652	245	180337	5.86486e+08	1.90735e+12	6202995335079397	2.01731e+19	6.56062e+22	2.13362e+26	6.93887e+29	2.25663e+33	7.33893e+36	2.38674e+40	7.76205e+43	2.52434e+47	8.20956e+50	2.66988e+54	8.68288e+57	2.82381e+61	9.18348e+64	2.98661e+68	9.71295e+71	3.1588e+75	3.15978e+75	8000000000
			41473.2	245.25	182150	6.04347e+08	2.00514e+12	6652763246369578	2.20729e+19	7.32348e+22	2.42983e+26	8.06182e+29	2.6748e+33	8.87459e+36	2.94446e+40	9.76931e+43	3.24132e+47	1.07542e+51	3.5681e+54	1.18385e+58	3.92783e+61	1.3032e+65	4.32382e+68	1.43458e+72	4.75974e+75	4.76118e+75	8000000000
			42311	245.5	183981	6.22752e+08	2.10794e+12	7135143010956220	2.41516e+19	8.17504e+22	2.76716e+26	9.3665e+29	3.17045e+33	1.07316e+37	3.63252e+40	1.22957e+44	4.16193e+47	1.40877e+51	4.76851e+54	1.61408e+58	5.46349e+61	1.84933e+65	6.25975e+68	2.11885e+72	7.17207e+75	7.17419e+75	8000000000
			43165.8	245.75	185830	6.41718e+08	2.21602e+12	7652499255012380	2.64261e+19	9.12562e+22	3.15132e+26	1.08823e+30	3.75795e+33	1.29772e+37	4.48136e+40	1.54753e+44	5.34403e+47	1.84543e+51	6.37277e+54	2.20068e+58	7.59953e+61	2.62432e+65	9.06246e+68	3.1295e+72	1.0807e+76	1.08101e+76	8000000000
			44037.8	246	187697	6.61261e+08	2.32964e+12	8207368059454413	2.89147e+19	1.01867e+23	3.58881e+26	1.26434e+30	4.45431e+33	1.56927e+37	5.52856e+40	1.94772e+44	6.86187e+47	2.41745e+51	8.51674e+54	3.00047e+58	1.05707e+62	3.72408e+65	1.312e+69	4.62222e+72	1.62842e+76	1.62888e+76	8000000000
			44927.4	246.25	189584	6.814e+08	2.44908e+12	8802469391813630	3.16378e+19	1.13712e+23	4.08704e+26	1.46896e+30	5.27972e+33	1.89763e+37	6.82046e+40	2.4514e+44	8.81082e+47	3.16678e+51	1.1382e+55	4.09091e+58	1.47035e+62	5.28473e+65	1.89943e+69	6.82693e+72	2.45373e+76	2.45441e+76	8000000000
			45835	246.5	191489	7.02151e+08	2.57465e+12	9440720439520272	3.46172e+19	1.26934e+23	4.65443e+26	1.70669e+30	6.25808e+33	2.29471e+37	8.41425e+40	3.08534e+44	1.13133e+48	4.14836e+51	1.52112e+55	5.57765e+58	2.04521e+62	7.49939e+65	2.74987e+69	1.00832e+73	3.69732e+76	3.69833e+76	8000000000
			46760.9	246.75	193413	7.23535e+08	2.70665e+12	1.01252e+16	3.78773e+19	1.41694e+23	5.3006e+26	1.98289e+30	7.41773e+33	2.77488e+37	1.03805e+41	3.88321e+44	1.45266e+48	5.43421e+51	2.03287e+55	7.60471e+58	2.84483e+62	1.06421e+66	3.98109e+69	1.48927e+73	5.57119e+76	5.57268e+76	8000000000
			47705.6	247	195357	7.4557e+08	2.84543e+12	1.08594e+16	4.14443e+19	1.5817e+23	6.03647e+26	2.30379e+30	8.79227e+33	3.35552e+37	1.28062e+41	4.8874e+44	1.86525e+48	7.11862e+51	2.71678e+55	1.03685e+59	3.95706e+62	1.51019e+66	5.76356e+69	2.19963e+73	8.39477e+76	8.39697e+76	8000000000
			48669.3	247.25	197321	7.68276e+08	2.99131e+12	1.16468e+16	4.53473e+19	1.76562e+23	6.87451e+26	2.67662e+30	1.04215e+34	4.05766e+37	1.57987e+41	6.15128e+44	2.39503e+48	9.32514e+51	3.63078e+55	1.41366e+59	5.50415e+62	2.14306e+66	8.3441e+69	3.24881e+73	1.26494e+77	1.26526e+77	8000000000
			49652.5	247.5	199304	7.91674e+08	3.14468e+12	1.24913e+16	4.96179e+19	1.97092e+23	7.82888e+26	3.10979e+30	1.23527e+34	4.90673e+37	1.94905e+41	7.74201e+44	3.07528e+48	1.22156e+52	4.85228e+55	1.92742e+59	7.65609e+62	3.04115e+66	1.208e+70	4.79843e+73	1.90603e+77	1.90651e+77	8000000000
			50655.5	247.75	201307	8.15784e+08	3.30591e+12	1.3397e+16	5.42906e+19	2.2001e+23	8.91575e+26	3.61306e+30	1.46417e+34	5.93346e+37	2.4045e+41	9.74409e+44	3.94873e+48	1.6002e+52	6.48472e+55	2.62789e+59	1.06494e+63	4.3156e+66	1.74887e+70	7.08719e+73	2.87204e+77	2.87275e+77	8000000000
			51678.8	248	203330	8.40628e+08	3.47541e+12	1.43684e+16	5.94034e+19	2.45592e+23	1.01535e+27	4.19777e+30	1.73549e+34	7.17503e+37	2.96638e+41	1.22639e+45	5.07027e+48	2.09621e+52	8.66636e+55	3.58294e+59	1.4813e+63	6.12413e+66	2.5319e+70	1.04676e+74	4.32765e+77	4.32869e+77	8000000000
			52722.8	248.25	205373	8.66229e+08	3.6536e+12	1.54102e+16	6.49977e+19	2.74149e+23	1.15631e+27	4.87712e+30	2.05708e+34	8.67641e+37	3.65956e+41	1.54354e+45	6.51036e+48	2.74596e+52	1.1582e+56	4.88507e+59	2.06043e+63	8.69055e+66	3.66552e+70	1.54605e+74	6.52097e+77	6.52252e+77	8000000000
			53787.9	248.5	207437	8.92609e+08	3.84092e+12	1.65276e+16	7.11188e+19	3.06026e+23	1.31684e+27	5.6664e+30	2.43827e+34	1.04919e+38	4.51471e+41	1.94269e+45	8.35947e+48	3.5971e+52	1.54784e+56	6.66042e+59	2.866e+63	1.23325e+67	5.3067e+70	2.28349e+74	9.82592e+77	9.8282e+77	8000000000
			54874.5	248.75	209522	9.19793e+08	4.03785e+12	1.7726e+16	7.78163e+19	3.4161e+23	1.49965e+27	6.58342e+30	2.89009e+34	1.26874e+38	5.5697e+41	2.44507e+45	1.07338e+49	4.71208e+52	2.06858e+56	9.08098e+59	3.98651e+63	1.75006e+67	7.68269e+70	3.37267e+74	1.48059e+78	1.48092e+78	8000000000
			55983	249	211628	9.47805e+08	4.24488e+12	1.90113e+16	8.51446e+19	3.81332e+23	1.70785e+27	7.64884e+30	3.42564e+34	1.53422e+38	6.87122e+41	3.07737e+45	1.37824e+49	6.17266e+52	2.76451e+56	1.23812e+60	5.54511e+63	2.48346e+67	1.11225e+71	4.98137e+74	2.23097e+78	2.23147e+78	8000000000
			57113.9	249.25	213755	9.7667e+08	4.46252e+12	2.03897e+16	9.31631e+19	4.25673e+23	1.94495e+27	8.88668e+30	4.06043e+34	1.85526e+38	8.47687e+41	3.87318e+45	1.7697e+49	8.08596e+52	3.69457e+56	1.68809e+60	7.71307e+63	3.52419e+67	1.61024e+71	7.35738e+74	3.36167e+78	3.36241e+78	8000000000
			58267.7	249.5	215903	1.00641e+09	4.69132e+12	2.18682e+16	1.01937e+20	4.75169e+23	2.21496e+27	1.03249e+31	4.81284e+34	2.24347e+38	1.04577e+42	4.87478e+45	2.27234e+49	1.05923e+53	4.93752e+56	2.30158e+60	1.07286e+64	5.00107e+67	2.3312e+71	1.08667e+75	5.06543e+78	5.06651e+78	8000000000
			59444.8	249.75	218073	1.03706e+09	4.93184e+12	2.34538e+16	1.11536e+20	5.30421e+23	2.52246e+27	1.19958e+31	5.70469e+34	2.71291e+38	1.29015e+42	6.1354e+45	2.91774e+49	1.38756e+53	6.59864e+56	3.13804e+60	1.49232e+64	7.09685e+67	3.37497e+71	1.60499e+75	7.63268e+78	7.63428e+78	8000000000
			60645.6	250	270980	1.3147e+09	6.37847e+12	3.09461e+16	1.5014e+20	7.28426e+23	3.53407e+27	1.71461e+31	8.31868e+34	4.03593e+38	1.95809e+42	9.49999e+45	4.60907e+49	2.23616e+53	1.08491e+57	5.26359e+60	2.55371e+64	1.23897e+68	6.01105e+71	2.91635e+75	1.41491e+79	1.41521e+79	8000000000

## Sheet: Stochastics
The stochastic waiting time uses the number:
q =	0.0002		25
DIFFERENT VALUES OF PROBABILITY p.									DIFFERENT VALUES OF growth rate αm
The stochastic waiting time is given by exp(q)*E1(q)/a0, where E1() is the exponential integral									The stochastic waiting time is given by exp(q)*E1(q)/a0, where E1() is the exponential integral
This can be bracketed as:									This can be bracketed as:
p	q	Min(T)	Max(T)	E1(q)	Approx. T			m	beta_m	alpha_m	q	Min(T)	Max(T)
1e-19	2e-18	518.082	1018.83					0	0.08	0.04	0.0002	115.131	212.935
1e-18	2e-17	489.299	961.27					1	0.16	0.12	1.33333e-05	148.98	280.631
1e-17	2e-16	460.517	903.705					2	0.24	0.2	1.2e-05	150.297	283.265
1e-16	2e-15	431.735	846.141					3	0.32	0.28	1.14286e-05	150.907	284.485
1e-15	2e-14	402.952	788.576					4	0.4	0.36	1.11111e-05	151.259	285.189
1e-14	2e-13	374.17	731.011					5	0.48	0.44	1.09091e-05	151.488	285.648
1e-13	2e-12	345.388	673.447					6	0.56	0.52	1.07692e-05	151.65	285.971
1e-12	2e-11	316.605	615.882					7	0.64	0.6	1.06667e-05	151.769	286.21
1e-11	2e-10	287.823	558.318					8	0.72	0.68	1.05882e-05	151.861	286.394
1e-10	2e-09	259.041	500.753					9	0.8	0.76	1.05263e-05	151.935	286.541
1e-09	2e-08	230.259	443.188					10	0.88	0.84	1.04762e-05	151.994	286.66
1e-08	2e-07	201.476	385.624					11	0.96	0.92	1.04348e-05	152.044	286.759
1e-07	2e-06	172.694	328.059					12	1.04	1	1.04e-05	152.086	286.843
1e-06	2e-05	143.912	270.495					13	1.12	1.08	1.03704e-05	152.121	286.914
1e-05	0.0002	115.131	212.935	7.94	198.54			14	1.2	1.16	1.03448e-05	152.152	286.976
0.0001	0.002	86.3594	155.415					15	1.28	1.24	1.03226e-05	152.179	287.03
0.001	0.02	57.689	98.2956					16	1.36	1.32	1.0303e-05	152.203	287.077
0.01	0.2	29.9737	44.794					17	1.44	1.4	1.02857e-05	152.224	287.119
0.1	2	8.66434	10.1366					18	1.52	1.48	1.02703e-05	152.243	287.157
0.2	4	5.06831	5.57859					19	1.6	1.56	1.02564e-05	152.259	287.19
0.3	6	3.59603	3.85377					20	1.68	1.64	1.02439e-05	152.275	287.221
0.4	8	2.78929	2.94458
0.5	10	2.27902	2.38275
0.6	12	1.92688	2.00107
0.7	14	1.66914	1.72482
0.8	16	1.47229	1.51562
0.9	18	1.31701	1.35168
