# Supplementary material for: Hyper-exponential growth in an epidemic model: some explicit solutions and their significance
Source: J Math Biol. 2026 Jul 17;93(2):19. doi: 10.1007/s00285-026-02437-8 (PMC13379400; doi:10.1007/s00285-026-02437-8)
Supplement: Supplementary file 3 — Supplementary file3 (R 4 kb) [file 285_2026_2437_MOESM3_ESM.r]

# SIR model with HEG for the world
# =================================

# Basic parameters
# ================
options(digits=5)  # global change
# Coefficients for model and for the initial populations S,I,R
dt    <- 0.05               # Step size (days)   
DT    <- 250                # In-model time (days)
nStep <- DT/dt
times <- seq(from=0,to=DT,by=dt)       # model time points
nt    <- length(times)
N     <- 1e18               # Size of Population  
infect<- 10                 # Initially infected

# SIR parameters and the initial populations S,I,R
D     <- 20                 # Recovery time of infectious people (days)
#R00   <- (1+D*L)           # Reproduction parameter for SIR model 
#c     <- R00/D             # Transmission parameter (from SIR theory)
c     <- 0.08               # Transmission parameter (from SIR theory)
r     <- 1/D                # Recovery rate of infectious people
L     <- c-r                # Growth rate of epidemic
tau   <- 1/L                # Characteristic time constant of epidemic (days)
t50   <- tau*log(2)         # Doubling time of epidemic (days)
nMute <- 100                # Number of possible variants (including original)
kMute <- nMute              # Total number of variants
pMute <- 5e-3               # The probability of a successful mutation per infection

# Basic arrays and Initial populations
# ====================================
ID    <- 1:nMute
tobs  <- numeric(nMute)     # The times when mutations occurred
mother<- numeric(nMute)     # The mother strain of each mutation
R0    <- numeric(nMute)     # Reproductive numbers of strains
beta  <- numeric(nMute)     # Transmission rates
lam   <- numeric(nMute)     # Growth rate of strain
t50   <- numeric(nMute)     # Doubling time of strain
beta  <- c*(1:nMute)        # Proportional gains of successful mutations
alph  <- beta - r
S     <- numeric(nt)
I     <- numeric(nt)
R     <- numeric(nt)
vI    <- matrix(0, nrow=nt, ncol=nMute) # Make arrays for the mutant simulations
vT    <- matrix(0, nrow=nt, ncol=nMute) # Make arrays for the mutant theoretical
# Initial conditions
I[1] <- infect             # Begin at start of exponential growth phase 
R[1] <- 0                  
S[1] <- N-I[1]-R[1]        # Everyone else is susceptible
# Mutant variations
vI[1,1] <- I[1]            # Initially all are in the original strain


# S.I.R. model
# ============
for (t in 1:nStep)
{
    # Susceptibles decrease due to impact of all strains 
    S[t+1] = S[t] - dt*(S[t]/N)*sum(beta*vI[t,])
    
    # For each strain, project to next step
    for (k in 1:kMute)
    {
        if (k==1){
            cMute <- 0
        } else {
            cMute <- rpois(1,dt*pMute*beta[k-1]*S[t]/N*vI[t,k-1])
        }
        cSIR  <- ((1-pMute)*beta[k]*S[t]/N - r)*vI[t,k]*dt
        vI[t+1,k] = vI[t,k] + cMute + cSIR
    } # next k (next strain)
    # Overall numbers of infectious
    I[t+1] <- sum(vI[t+1,])
    
    # Removed class is sum of all strains recovered
    R[t+1] = R[t] + dt*r*sum(vI[t,]) 
    
} #next t value

# Pure theory (early stage)
# ========================
dbeta <- beta[2]-beta[1]
tc    <- log(1+1/pMute)/dbeta
y     <- infect*exp(alph[1]*times)
# For each strain, project to next step
# ground state is exponential growth of basic variant
vT[,1] <- y
# All the next states are derived from this
for (m in 2:kMute)
{
    con1 <- pMute*beta[m-1]/(m-1)/dbeta
    pexp <- exp(dbeta*times)-1
    vT[,m] <- con1*pexp*vT[,m-1]
} # next k (next strain)
# Overall numbers of infectious
I[t+1] <- sum(vI[t+1,])
    


# View Figure
# ===========
Tview <- c(0,DT)           # Plot window for In-model time (days)
xlim <- Tview   # Observation range
ylim <- c(1,N)
plot(times,I,type="l",col="red", cex.lab=1.2, lwd=2, xlim,  ylim,log='y',
                                                 xlab="Days", ylab="Infections",cex.axis=1)
#lines(times,Ith,type="l",col="black")
lines(times,S,type="l",col="Forest Green", lwd=2)
lines(times,R,type="l", col="blue", cex.lab=0.8, lwd=2)
#abline(h=Ic,lty="dashed", col="gray60")
abline(v=tc,lty="dashed", col="gray60", lwd=2)

# for (i in 1:ntest){
#      lines(times,vT[,mtest[i]],type="l",col="orchid")
# } # Next i
for (i in 1:kMute){
    lines(times,vI[,i],type="l",col="orange")
} # Next i


# R0 <- beta/r
# strains <- data.frame(ID,tobs,R0,t50,lam,beta,mother)
# D*beta
# SIR <- c(S[t],I[t],R[t])
# 
# write.table(strains, 'output.dat')
